# Supplementary material for: Comparative genome analysis of entomopathogenic fungi reveals a complex set of secreted proteins
Source: BMC Genomics. 2014 Sep 29;15:822. doi: 10.1186/1471-2164-15-822 (PMC4246632; doi:10.1186/1471-2164-15-822)
Supplement: Supplementary file 4 — Additional file 4: Enrichment analysis performed with the GO annotations of the predicted fungal secretomes. Comparisons were conducted with GO annotations of differente lifestyles to entomopathogens employing Fischer enrichment test of the Blast2GO software. (XLSX 46 KB) [file 12864_2014_6687_MOESM4_ESM.xlsx]

## Sheet: EntomopathogenvsSaprophytes
GO-ID	Term	Category	FDR	#Test	#Ref	#notAnnotTest	#notAnnotRef	Over/Under
GO:0008233	peptidase activity	F	9161.39	197	52	520	447	over
GO:0070011	peptidase activity, acting on L-amino acid peptides	F	316905	186	52	531	447	over
GO:0019538	protein metabolic process	P	4.34082e+06	189	54	528	445	over
GO:0006508	proteolysis	P	661532	182	51	535	448	over
GO:0004175	endopeptidase activity	F	9.66106e+07	127	32	590	467	over
GO:0004252	serine-type endopeptidase activity	F	2.536e+09	68	9	649	490	over
GO:0008236	serine-type peptidase activity	F	2.79659e+08	96	20	621	479	over
GO:0017171	serine hydrolase activity	F	2.79659e+08	96	20	621	479	over
GO:0044042	glucan metabolic process	P	1.8549e-09	4	81	713	418	under
GO:0000272	polysaccharide catabolic process	P	0.0143678	27	101	690	398	under
GO:0005976	polysaccharide metabolic process	P	0.0290901	30	104	687	395	under
GO:0009057	macromolecule catabolic process	P	0.519706	32	102	685	397	under
GO:0016052	carbohydrate catabolic process	P	2.8919	42	112	675	387	under
GO:0005975	carbohydrate metabolic process	P	16980.4	153	210	564	289	under
GO:0005576	extracellular region	C	9161.39	89	149	628	350	under
GO:0009056	catabolic process	P	280261	76	134	641	365	under
GO:0009251	glucan catabolic process	P	44269.9	0	31	717	468	under
GO:0071840	cellular component organization or biogenesis	P	90258.3	40	93	677	406	under
GO:0030248	cellulose binding	F	271244	14	57	703	442	under
GO:0030245	cellulose catabolic process	P	4.45706e+06	0	28	717	471	under
GO:0030243	cellulose metabolic process	P	4.45706e+06	0	28	717	471	under
GO:0071554	cell wall organization or biogenesis	P	463754	36	85	681	414	under
GO:0005488	binding	F	200076	205	235	512	264	under
GO:2000889	cellodextrin metabolic process	P	2.6177e+07	1	29	716	470	under
GO:0004553	hydrolase activity, hydrolyzing O-glycosyl compounds	F	4.13603e+07	146	186	571	313	under
GO:0045490	pectin catabolic process	P	4.93742e+06	0	25	717	474	under
GO:0045488	pectin metabolic process	P	4.93742e+06	0	25	717	474	under
GO:0001871	pattern binding	F	5.54057e+06	25	67	692	432	under
GO:0030247	polysaccharide binding	F	5.54057e+06	25	67	692	432	under
GO:0010383	cell wall polysaccharide metabolic process	P	7.83614e+06	2	30	715	469	under
GO:0010410	hemicellulose metabolic process	P	7.83614e+06	2	30	715	469	under
GO:0045493	xylan catabolic process	P	2.59726e+07	1	26	716	473	under
GO:0045491	xylan metabolic process	P	2.59726e+07	1	26	716	473	under
GO:0071841	cellular component organization or biogenesis at cellular level	P	3.13142e+08	8	40	709	459	under
GO:0016043	cellular component organization	P	3.66369e+08	10	43	707	456	under
GO:0071555	cell wall organization	P	8.92206e+07	6	35	711	464	under
GO:0071704	organic substance metabolic process	P	9.87082e+07	7	37	710	462	under
GO:0030246	carbohydrate binding	F	1.34901e+09	44	83	673	416	under
GO:0070882	cellular cell wall organization or biogenesis	P	1.84953e+09	7	36	710	463	under
GO:0016798	hydrolase activity, acting on glycosyl bonds	F	2.06287e+07	164	191	553	308	under
GO:0007047	cellular cell wall organization	P	3.17672e+09	6	33	711	466	under
GO:0009987	cellular process	P	6.55764e+08	53	89	664	410	under
GO:0045229	external encapsulating structure organization	P	7.17225e+08	9	37	708	462	under
GO:0008810	cellulase activity	F	1.85465e+11	1	18	716	481	under
GO:0016829	lyase activity	F	4.94406e+11	4	23	713	476	under
GO:0004091	carboxylesterase activity	F	1.41765e+12	0	13	717	486	under
GO:0016837	carbon-oxygen lyase activity, acting on polysaccharides	F	5.24156e+11	1	14	716	485	under
GO:0044036	cell wall macromolecule metabolic process	P	8.78489e+10	30	51	687	448	under
GO:0043169	cation binding	F	0.0012736294761273234	117	128	600	371	under
GO:0043167	ion binding	F	0.0012736294761273234	117	128	600	371	under
GO:0008422	beta-glucosidase activity	F	0.002365521694740534	2	14	715	485	under
GO:0016835	carbon-oxygen lyase activity	F	0.002365521694740534	2	14	715	485	under
GO:0004650	polygalacturonase activity	F	0.009898333071446474	3	14	714	485	under
GO:0031176	endo-1,4-beta-xylanase activity	F	0.010818401482521677	0	8	717	491	under
GO:0051716	cellular response to stimulus	P	0.010818401482521677	0	8	717	491	under
GO:0015926	glucosidase activity	F	0.019425805517651468	8	20	709	479	under
GO:0055114	oxidation-reduction process	P	0.02280851432819573	46	58	671	441	under
GO:0016162	cellulose 1,4-beta-cellobiosidase activity	F	0.02478192113064662	0	7	717	492	under
GO:0030570	pectate lyase activity	F	0.02478192113064662	0	7	717	492	under
GO:0016705	oxidoreductase activity, acting on paired donors, with incorporation or reduction of molecular oxygen	F	0.02558059200501132	1	9	716	490	under
GO:0016491	oxidoreductase activity	F	0.038905833459630584	50	60	667	439	under

## Sheet: EntomopathogensvsPlant_pathogen
GO-ID	Term	Category	FDR	#Test	#Ref	#notAnnotTest	#notAnnotRef	Over/Under
GO:0008233	peptidase activity	F	2192.99	197	74	520	618	over
GO:0019538	protein metabolic process	P	42.0247	189	70	528	622	over
GO:0070011	peptidase activity, acting on L-amino acid peptides	F	12941	186	70	531	622	over
GO:0006508	proteolysis	P	6578.7	182	70	535	622	over
GO:0004175	endopeptidase activity	F	1.55862e+08	127	47	590	645	over
GO:0008236	serine-type peptidase activity	F	1.85113e+10	96	35	621	657	over
GO:0017171	serine hydrolase activity	F	1.85113e+10	96	35	621	657	over
GO:0016787	hydrolase activity	F	1.19487e+12	531	434	186	258	over
GO:0004252	serine-type endopeptidase activity	F	1.64019e+12	68	25	649	667	over
GO:0070001	aspartic-type peptidase activity	F	0.005604064183388071	49	19	668	673	over
GO:0004190	aspartic-type endopeptidase activity	F	0.005604064183388071	49	19	668	673	over
GO:0008237	metallopeptidase activity	F	0.012277241390479404	35	12	682	680	over
GO:0070008	serine-type exopeptidase activity	F	0.0177910880571216	20	4	697	688	over
GO:0004185	serine-type carboxypeptidase activity	F	0.0177910880571216	20	4	697	688	over
GO:0004568	chitinase activity	F	0.025580550851910324	23	6	694	686	over
GO:0044042	glucan metabolic process	P	65.898	4	66	713	626	under
GO:0016829	lyase activity	F	206912	4	55	713	637	under
GO:0000272	polysaccharide catabolic process	P	1.06733e+06	27	96	690	596	under
GO:0005976	polysaccharide metabolic process	P	1.06733e+06	30	100	687	592	under
GO:0016837	carbon-oxygen lyase activity, acting on polysaccharides	F	3.80159e+06	1	37	716	655	under
GO:0016835	carbon-oxygen lyase activity	F	4.89269e+06	2	40	715	652	under
GO:0009057	macromolecule catabolic process	P	1.10017e+08	32	98	685	594	under
GO:2000889	cellodextrin metabolic process	P	2.21196e+08	1	34	716	658	under
GO:0005975	carbohydrate metabolic process	P	3.7914e+08	153	250	564	442	under
GO:0010383	cell wall polysaccharide metabolic process	P	4.77794e+07	2	36	715	656	under
GO:0010410	hemicellulose metabolic process	P	4.77794e+07	2	36	715	656	under
GO:0016052	carbohydrate catabolic process	P	6.32168e+07	42	109	675	583	under
GO:0045493	xylan catabolic process	P	1.255e+08	1	31	716	661	under
GO:0045491	xylan metabolic process	P	1.255e+08	1	31	716	661	under
GO:0071704	organic substance metabolic process	P	9.90981e+07	7	44	710	648	under
GO:0001871	pattern binding	F	1.27164e+09	25	76	692	616	under
GO:0030247	polysaccharide binding	F	1.27164e+09	25	76	692	616	under
GO:0030246	carbohydrate binding	F	1.00402e+11	44	99	673	593	under
GO:0030248	cellulose binding	F	1.29392e+11	14	52	703	640	under
GO:0045490	pectin catabolic process	P	2.89354e+11	0	19	717	673	under
GO:0045488	pectin metabolic process	P	2.89354e+11	0	19	717	673	under
GO:0009056	catabolic process	P	5.43556e+10	76	136	641	556	under
GO:0030570	pectate lyase activity	F	5.57358e+11	0	18	717	674	under
GO:0008810	cellulase activity	F	7.90719e+10	1	21	716	671	under
GO:0004553	hydrolase activity, hydrolyzing O-glycosyl compounds	F	1.21778e+11	146	214	571	478	under
GO:0031176	endo-1,4-beta-xylanase activity	F	2.03015e+12	0	16	717	676	under
GO:0071554	cell wall organization or biogenesis	P	5.90092e+11	36	77	681	615	under
GO:0009251	glucan catabolic process	P	8.13602e+11	0	14	717	678	under
GO:0032501	multicellular organismal process	P	0.0010123916517353194	11	38	706	654	under
GO:0043581	mycelium development	P	0.0010938840302082478	10	36	707	656	under
GO:0016798	hydrolase activity, acting on glycosyl bonds	F	0.0013612887398516391	164	224	553	468	under
GO:0030245	cellulose catabolic process	P	0.0014736022616841484	0	13	717	679	under
GO:0030243	cellulose metabolic process	P	0.0014736022616841484	0	13	717	679	under
GO:0071555	cell wall organization	P	0.002130657061508477	6	27	711	665	under
GO:0048856	anatomical structure development	P	0.0021773157255731306	11	36	706	656	under
GO:0032502	developmental process	P	0.0021773157255731306	11	36	706	656	under
GO:0007275	multicellular organismal development	P	0.0021773157255731306	11	36	706	656	under
GO:0071840	cellular component organization or biogenesis	P	0.0022674196812393094	40	77	677	615	under
GO:0070882	cellular cell wall organization or biogenesis	P	0.00518138722230551	7	27	710	665	under
GO:0047490	pectin lyase activity	F	0.0053269797110559475	0	11	717	681	under
GO:0004650	polygalacturonase activity	F	0.008574905025975141	3	18	714	674	under
GO:0071841	cellular component organization or biogenesis at cellular level	P	0.011434612084839204	8	27	709	665	under
GO:0007047	cellular cell wall organization	P	0.021641267924772573	6	22	711	670	under
GO:0005576	extracellular region	C	0.03421362262603351	89	126	628	566	under
GO:0016043	cellular component organization	P	0.046005535159802914	10	27	707	665	under

## Sheet: EntomopathogensvsMycopathogens
GO-ID	Term	Category	FDR	#Test	#Ref	#notAnnotTest	#notAnnotRef	Over/Under
GO:0070011	peptidase activity, acting on L-amino acid peptides	F	0.0013556599480949204	186	43	531	258	over
GO:0008233	peptidase activity	F	0.0035196189709327096	197	49	520	252	over
GO:0019538	protein metabolic process	P	0.0035307635460267743	189	46	528	255	over
GO:0006508	proteolysis	P	0.008531163439992086	182	46	535	255	over
GO:0004185	serine-type carboxypeptidase activity	F	0.03178361368460843	20	0	697	301	over
GO:0070008	serine-type exopeptidase activity	F	0.03178361368460843	20	0	697	301	over
GO:0044042	glucan metabolic process	P	3.36933e+07	4	24	713	277	under
GO:0005576	extracellular region	C	1.48414e+12	89	76	628	225	under
GO:0030245	cellulose catabolic process	P	1.48414e+12	0	11	717	290	under
GO:0030243	cellulose metabolic process	P	1.48414e+12	0	11	717	290	under
GO:0009251	glucan catabolic process	P	1.48414e+12	0	11	717	290	under
GO:0030248	cellulose binding	F	2.26827e+11	14	26	703	275	under
GO:2000889	cellodextrin metabolic process	P	2.26827e+11	1	12	716	289	under
GO:0045493	xylan catabolic process	P	2.26827e+11	1	12	716	289	under
GO:0045491	xylan metabolic process	P	2.26827e+11	1	12	716	289	under
GO:0010383	cell wall polysaccharide metabolic process	P	9.55039e+11	2	12	715	289	under
GO:0010410	hemicellulose metabolic process	P	9.55039e+11	2	12	715	289	under
GO:0000272	polysaccharide catabolic process	P	0.001298420500656716	27	33	690	268	under
GO:0030247	polysaccharide binding	F	0.0013556599480949204	25	31	692	270	under
GO:0001871	pattern binding	F	0.0013556599480949204	25	31	692	270	under
GO:0005976	polysaccharide metabolic process	P	0.0018420690651719098	30	34	687	267	under
GO:0005975	carbohydrate metabolic process	P	0.003081324839875321	153	100	564	201	under
GO:0009057	macromolecule catabolic process	P	0.003544146249658012	32	34	685	267	under
GO:0071840	cellular component organization or biogenesis	P	0.004158655578459937	40	39	677	262	under
GO:0016043	cellular component organization	P	0.004240521337533167	10	18	707	283	under
GO:0071704	organic substance metabolic process	P	0.004246646147941561	7	15	710	286	under
GO:0030246	carbohydrate binding	F	0.006212762314132245	44	40	673	261	under
GO:0045229	external encapsulating structure organization	P	0.00983662806359187	9	16	708	285	under
GO:0016829	lyase activity	F	0.011049721070537413	4	11	713	290	under
GO:0004553	hydrolase activity, hydrolyzing O-glycosyl compounds	F	0.012646419191640472	146	92	571	209	under
GO:0016052	carbohydrate catabolic process	P	0.01481312750248979	42	37	675	264	under
GO:0008810	cellulase activity	F	0.020932539235942793	1	7	716	294	under
GO:0004091	carboxylesterase activity	F	0.0363558519229158	0	5	717	296	under
GO:0044271	cellular nitrogen compound biosynthetic process	P	0.0363558519229158	0	5	717	296	under

## Sheet: EntomopathogensvsHuman_Pathogen
GO-ID	Term	Category	FDR	#Test	#Ref	#notAnnotTest	#notAnnotRef	Over/Under
GO:0070011	peptidase activity	F	33186.8	197	54	520	438	over
GO:0070011	peptidase activity, acting on L-amino acid peptides	F	816365	186	53	531	439	over
GO:0019538	protein metabolic process	P	1.13234e+07	189	55	528	437	over
GO:0006508	proteolysis	P	1.47712e+07	182	52	535	440	over
GO:0004175	endopeptidase activity	F	1.24028e+07	127	29	590	463	over
GO:0004252	serine-type endopeptidase activity	F	7.37106e+09	68	12	649	480	over
GO:0044046	interaction with host via substance released outside of symbiont	P	3.66146e+10	30	1	687	491	over
GO:0052048	interaction with host via secreted substance involved in symbiotic interaction	P	3.66146e+10	30	1	687	491	over
GO:0052047	interaction with other organism via secreted substance involved in symbiotic interaction	P	3.66146e+10	30	1	687	491	over
GO:0052211	interaction with other organism via protein secreted by type II secretion system involved in symbiotic interaction	P	6.23616e+10	29	1	688	491	over
GO:0052051	interaction with host via protein secreted by type II secretion system	P	6.23616e+10	29	1	688	491	over
GO:0044419	interspecies interaction between organisms	P	6.23616e+10	33	2	684	490	over
GO:0044403	symbiosis, encompassing mutualism through parasitism	P	6.23616e+10	33	2	684	490	over
GO:0051701	interaction with host	P	6.23616e+10	33	2	684	490	over
GO:0008236	serine-type peptidase activity	F	4.33755e+11	96	30	621	462	over
GO:0017171	serine hydrolase activity	F	4.33755e+11	96	30	621	462	over
GO:0008237	metallopeptidase activity	F	0.001500020476086279	35	5	682	487	over
GO:0051704	multi-organism process	P	0.008552998924279187	57	16	660	476	over
GO:0070001	aspartic-type peptidase activity	F	0.021347422922517685	49	14	668	478	over
GO:0004190	aspartic-type endopeptidase activity	F	0.021347422922517685	49	14	668	478	over
GO:0032501	multicellular organismal process	P	0.03579019425921948	11	0	706	492	over
GO:0007275	multicellular organismal development	P	0.03579019425921948	11	0	706	492	over
GO:0044042	glucan metabolic process	P	3.99959e-13	4	89	713	403	under
GO:0000272	polysaccharide catabolic process	P	9.64179e-10	27	120	690	372	under
GO:0005976	polysaccharide metabolic process	P	1.03717e-09	30	124	687	368	under
GO:0016052	carbohydrate catabolic process	P	6.24371e-08	42	135	675	357	under
GO:0009057	macromolecule catabolic process	P	1.07516e-06	32	121	685	371	under
GO:0009056	catabolic process	P	0.0666371	76	154	641	338	under
GO:0045490	pectin catabolic process	P	0.512457	0	43	717	449	under
GO:0045488	pectin metabolic process	P	0.512457	0	43	717	449	under
GO:0071555	cell wall organization	P	11.064	6	58	711	434	under
GO:0005576	extracellular region	C	1.30821	89	162	628	330	under
GO:0071841	cellular component organization or biogenesis at cellular level	P	11.3792	8	59	709	433	under
GO:0070882	cellular cell wall organization or biogenesis	P	11.3792	7	57	710	435	under
GO:0071554	cell wall organization or biogenesis	P	191.536	36	100	681	392	under
GO:0007047	cellular cell wall organization	P	228.049	6	54	711	438	under
GO:0052689	carboxylic ester hydrolase activity	F	39.3325	17	73	700	419	under
GO:0071840	cellular component organization or biogenesis	P	79.832	40	102	677	390	under
GO:0016043	cellular component organization	P	289.886	10	59	707	433	under
GO:0045229	external encapsulating structure organization	P	212.646	9	54	708	438	under
GO:0004091	carboxylesterase activity	F	7147.77	0	32	717	460	under
GO:0005975	carbohydrate metabolic process	P	15900.2	153	201	564	291	under
GO:0009987	cellular process	P	33186.8	53	107	664	385	under
GO:0050253	retinyl-palmitate esterase activity	F	249773	0	28	717	464	under
GO:2000889	cellodextrin metabolic process	P	1.55663e+07	1	29	716	463	under
GO:0010383	cell wall polysaccharide metabolic process	P	2.43543e+07	2	31	715	461	under
GO:0010410	hemicellulose metabolic process	P	2.43543e+07	2	31	715	461	under
GO:0071704	organic substance metabolic process	P	5.69407e+06	7	40	710	452	under
GO:0045493	xylan catabolic process	P	7.93034e+06	1	27	716	465	under
GO:0045491	xylan metabolic process	P	7.93034e+06	1	27	716	465	under
GO:0016798	hydrolase activity, acting on glycosyl bonds	F	9.82968e+07	164	190	553	302	under
GO:0004553	hydrolase activity, hydrolyzing O-glycosyl compounds	F	9.82968e+07	146	176	571	316	under
GO:0008810	cellulase activity	F	9.82968e+07	1	24	716	468	under
GO:0030245	cellulose catabolic process	P	9.82968e+07	0	21	717	471	under
GO:0030243	cellulose metabolic process	P	9.82968e+07	0	21	717	471	under
GO:0009251	glucan catabolic process	P	9.82968e+07	0	21	717	471	under
GO:0016837	carbon-oxygen lyase activity, acting on polysaccharides	F	5.42937e+08	1	22	716	470	under
GO:0080032	methyl jasmonate esterase activity	F	5.65017e+08	0	19	717	473	under
GO:0080031	methyl salicylate esterase activity	F	5.65017e+08	0	19	717	473	under
GO:0080030	methyl indole-3-acetate esterase activity	F	5.65017e+08	0	19	717	473	under
GO:0004650	polygalacturonase activity	F	7.36191e+08	3	26	714	466	under
GO:0016835	carbon-oxygen lyase activity	F	1.54761e+10	2	23	715	469	under
GO:0016829	lyase activity	F	1.05291e+11	4	25	713	467	under
GO:0016788	hydrolase activity, acting on ester bonds	F	3.52191e+10	89	113	628	379	under
GO:0050318	tannase activity	F	2.57944e+11	0	12	717	480	under
GO:0047911	galacturan 1,4-alpha-galacturonidase activity	F	2.57944e+11	0	12	717	480	under
GO:0015926	glucosidase activity	F	3.10113e+11	8	26	709	466	under
GO:0008422	beta-glucosidase activity	F	0.0017993365958275602	2	14	715	478	under
GO:0044425	membrane part	C	0.001884589051796137	1	12	716	480	under
GO:0031224	intrinsic to membrane	C	0.001884589051796137	1	12	716	480	under
GO:0001871	pattern binding	F	0.0021461130581950255	25	43	692	449	under
GO:0030247	polysaccharide binding	F	0.0021461130581950255	25	43	692	449	under
GO:0016811	hydrolase activity, acting on carbon-nitrogen (but not peptide) bonds, in linear amides	F	0.0033375109003155085	0	9	717	483	under
GO:0031176	endo-1,4-beta-xylanase activity	F	0.0033375109003155085	0	9	717	483	under
GO:0030248	cellulose binding	F	0.004456225285140548	14	29	703	463	under
GO:0030246	carbohydrate binding	F	0.005421100419156995	44	59	673	433	under
GO:0047490	pectin lyase activity	F	0.007936644593609644	0	8	717	484	under
GO:0044036	cell wall macromolecule metabolic process	P	0.014059258203995331	30	43	687	449	under
GO:0042545	cell wall modification	P	0.01792689468117737	0	7	717	485	under
GO:0044275	cellular carbohydrate catabolic process	P	0.01792689468117737	0	7	717	485	under
GO:0045330	aspartyl esterase activity	F	0.01792689468117737	0	7	717	485	under
GO:0004622	lysophospholipase activity	F	0.01792689468117737	0	7	717	485	under
GO:0030599	pectinesterase activity	F	0.01792689468117737	0	7	717	485	under
GO:0004558	alpha-glucosidase activity	F	0.018358291598834814	1	9	716	483	under
GO:0044262	cellular carbohydrate metabolic process	P	0.024115226949871758	3	12	714	480	under
GO:0044237	cellular metabolic process	P	0.028959011086384254	42	52	675	440	under
GO:0004556	alpha-amylase activity	F	0.036900980936004225	0	6	717	486	under
GO:0016162	cellulose 1,4-beta-cellobiosidase activity	F	0.036900980936004225	0	6	717	486	under
GO:0016160	amylase activity	F	0.036900980936004225	0	6	717	486	under
GO:0044446	intracellular organelle part	C	0.036900980936004225	0	6	717	486	under
GO:0044422	organelle part	C	0.036900980936004225	0	6	717	486	under
GO:0030600	feruloyl esterase activity	F	0.036900980936004225	0	6	717	486	under
GO:0031225	anchored to membrane	C	0.036900980936004225	0	6	717	486	under
GO:0031222	arabinan catabolic process	P	0.036900980936004225	0	6	717	486	under
GO:0005886	plasma membrane	C	0.036900980936004225	0	6	717	486	under
GO:0016298	lipase activity	F	0.042426623261554025	20	30	697	462	under
GO:0016020	membrane	C	0.043335197450467995	13	23	704	469	under
