# Supplementary material for: Comparative genome analysis of entomopathogenic fungi reveals a complex set of secreted proteins
Source: BMC Genomics. 2014 Sep 29;15:822. doi: 10.1186/1471-2164-15-822 (PMC4246632; doi:10.1186/1471-2164-15-822)
Supplement: Supplementary file 6 — Additional file 6: Comparative analysis of GPI-Ps coding genes among Metarhizium spp. Each line represents an ortholog, as revealed by the bidirectional best-hit BLAST analysis. Shaded cells represent predicted proteins obtained in the pipeline used in this work to identify secreted proteins. Empty cells represent the lack of an ortholog. (XLSX 16 KB) [file 12864_2014_6687_MOESM6_ESM.xlsx]

## Sheet: Sheet1
M. anisopliae E6 = 80	M. robertsii ARSEF23= 68	M. acridum = 63
MANI1086 Conserved hypothetical protein	gi|322708681|gb|EFZ00258.1| hypothetical protein MAA_04035
MANI1520 Conserved hypothetical protein	gi|322708875|gb|EFZ00452.1| proline rich protein 5MeD
MANI1545 Conserved hypothetical protein	gi|322708897|gb|EFZ00474.1| siderophore biosynthesis enzyme
MANI2999 hypothetical protein	gi|322703914|gb|EFY95515.1| hypothetical protein MAA_08971
MANI4480 Conserved hypothetical	gi|322704716|gb|EFY96308.1| hypothetical protein MAA_08220
MANI5253 Conserved hypothetical	gi|322703193|gb|EFY94806.1| hypothetical protein MAA_09739
MANI7716 Hypothetical protein	gi|322703557|gb|EFY95164.1| hypothetical protein MAA_09369
MANI10971 hypothetical protein	gi|322703346|gb|EFY94956.1| hypothetical protein MAA_09534
MANI11622 unnamed protein product	gi|322702483|gb|EFY94127.1| hypothetical protein MAA_10411
MANI16248 conserved hypothetical protein	gi|322710428|gb|EFZ02003.1| hypothetical protein MAA_03232
MANI16784 Conserved hypothetical protein	gi|322707457|gb|EFY99035.1| hypothetical protein MAA_05093
MANI21499 hypothetical protein	gi|322703604|gb|EFY95210.1| hypothetical protein MAA_09286
MANI22607 hypothetical protein	gi|322703531|gb|EFY95138.1| hypothetical protein MAA_09343
MANI22693 Conserved hypothetical protein	gi|322704827|gb|EFY96418.1| hypothetical protein MAA_08125
MANI110571 unnamed protein product	gi|322710027|gb|EFZ01602.1| major outer envelope glycoprotein-like
MANI7808 Conserved hypothetical protein		gi|322692259|gb|EFY84191.1| hypothetical protein MAC_09763
MANI548 Hypothetical protein
MANI8923 Hypothetical protein
MANI13188 Conserved hypothetical protein
MANI22032 hypothetical protein
MANI465 Conserved hypothetical protein	gi|322707584|gb|EFY99162.1| hypothetical protein MAA_05220	gi|322696647|gb|EFY88436.1| hypothetical protein MAC_05488
MANI1120 Conserved hypothetical protein	gi|322708680|gb|EFZ00257.1| hypothetical protein MAA_04034	gi|322692234|gb|EFY84171.1| hypothetical protein MAC_09785
MANI1481 Conserved hypothetical protein	gi|322708862|gb|EFZ00439.1| hypothetical protein MAA_04216	gi|322698510|gb|EFY90280.1| hypothetical protein MAC_03795
MANI1730 conserved hypothetical protein	gi|322708930|gb|EFZ00507.1| hypothetical protein MAA_04284	gi|322699062|gb|EFY90827.1| hypothetical protein MAC_03190
MANI4908 conserved hypothetical	gi|322712196|gb|EFZ03769.1| hypothetical protein MAA_00843	gi|322697301|gb|EFY89082.1| hypothetical protein MAC_04857
MANI5419 conserved hypothetical protein	gi|322709384|gb|EFZ00960.1| hypothetical protein MAA_03556	gi|322697180|gb|EFY88963.1| hypothetical protein MAC_05057
MANI6442 unnamed protein product	gi|322707179|gb|EFY98758.1| hypothetical protein MAA_05897	gi|322698446|gb|EFY90216.1| hypothetical protein MAC_03731
MANI9122 Hypothetical protein	gi|322706518|gb|EFY98098.1| hypothetical protein MAA_06207	gi|322694238|gb|EFY86073.1| hypothetical protein MAC_07881
MANI9209 Hypothetical protein	gi|322706511|gb|EFY98091.1| hypothetical protein MAA_06200	gi|322696144|gb|EFY87941.1| hypothetical protein MAC_06068
MANI9360 Hypothetical protein	gi|322710048|gb|EFZ01623.1| hypothetical protein MAA_02852	gi|322697908|gb|EFY89683.1| hypothetical protein MAC_04336
MANI9379 Conserved hypothetical protein	gi|322710051|gb|EFZ01626.1| hypothetical protein MAA_02855	gi|322697912|gb|EFY89687.1| collagen-like protein Mcl1
MANI10403 hypothetical protein	gi|322706295|gb|EFY97876.1| hypothetical protein MAA_06659	gi|322692355|gb|EFY84274.1| hypothetical protein MAC_09682
MANI10758 hypothetical protein	gi|322707896|gb|EFY99474.1| hypothetical protein MAA_05532	gi|322694781|gb|EFY86602.1| hypothetical protein MAC_07380
MANI10995 hypothetical protein	gi|322703366|gb|EFY94976.1| hypothetical protein MAA_09554	gi|322695882|gb|EFY87683.1| hypothetical protein MAC_06277
MANI12030 conserved hypothetical protein	gi|322708511|gb|EFZ00089.1| hypothetical protein MAA_05017	gi|322696581|gb|EFY88371.1| hypothetical protein MAC_05580
MANI13786 hypothetical protein	gi|322711537|gb|EFZ03110.1| hypothetical protein MAA_00184	gi|322695007|gb|EFY86823.1| hypothetical protein MAC_07138
MANI13980 hypothetical protein	gi|322705857|gb|EFY97440.1| hypothetical protein MAA_07082	gi|322694961|gb|EFY86778.1| hypothetical protein MAC_07182
MANI15787 conserved hypothetical protein	gi|322706758|gb|EFY98338.1| prp 4 CRoW domain-containing protein	gi|322693692|gb|EFY85544.1| prp 4 CRoW domain-containing protein
MANI16814 Conserved hypothetical protein	gi|322707450|gb|EFY99028.1| hypothetical protein MAA_05086	gi|322695746|gb|EFY87549.1| hypothetical protein MAC_06393
MANI16816 Conserved hypothetical protein	gi|322707448|gb|EFY99026.1| hypothetical protein MAA_05084	gi|322695744|gb|EFY87547.1| hypothetical protein MAC_06391
MANI18373 hypothetical protein	gi|322705335|gb|EFY96922.1| hypothetical protein MAA_07735	gi|322699293|gb|EFY91056.1| hypothetical protein MAC_02942
MANI18605 hypothetical protein	gi|322710902|gb|EFZ02476.1| hypothetical protein MAA_02058	gi|322699560|gb|EFY91321.1| hypothetical protein MAC_02748
MANI20272 hypothetical protein	gi|322704264|gb|EFY95861.1| hypothetical protein MAA_08669	gi|322696450|gb|EFY88242.1| hypothetical protein MAC_05715
MANI24329 conserved hypothetical protein	gi|322710175|gb|EFZ01750.1| hypothetical protein MAA_02979	gi|322698308|gb|EFY90079.1| hypothetical protein MAC_03837
MANI8382 Covalently-linked cell wall protein	gi|322710790|gb|EFZ02364.1| covalently-linked cell wall protein	gi|322698802|gb|EFY90569.1| covalently-linked cell wall protein
MANI22661 conserved glycine-rich protein	gi|322704834|gb|EFY96425.1| hypothetical protein MAA_08132	gi|322694445|gb|EFY86274.1| conserved glycine-rich protein
MANI109739 unnamed protein product	gi|322703585|gb|EFY95192.1| hypothetical protein MAA_09397	gi|322699982|gb|EFY91740.1| hypothetical protein MAC_02330
MANI111160 unnamed protein product	gi|322710509|gb|EFZ02083.1| collagen-like protein Mcl1	gi|322699244|gb|EFY91007.1| collagen-like protein Mcl1
MANI1395 Extracellular matrix protein precursor		gi|322699113|gb|EFY90877.1| extracellular matrix protein precursor
MANI1192 CFEM domain-containing protein, putative	gi|322708779|gb|EFZ00356.1| CFEM domain protein, putative	gi|322699170|gb|EFY90934.1| CFEM domain protein, putative
MANI9626 DUF2183 domain-containing protein	gi|322709766|gb|EFZ01341.1| hypothetical protein MAA_02570	gi|322698603|gb|EFY90372.1| hypothetical protein MAC_03618
MANI21206 Cell wall galactomannoprotein domain-containig protein		gi|322696320|gb|EFY88114.1| antigenic cell wall galactomannoprotein, putative
MANI13004 Cell wall galactomannoprotein [EC:3.2.1.14]	gi|322703871|gb|EFY95473.1| chitinase 18-18	gi|322697347|gb|EFY89128.1| cell wall galactomannoprotein
MANI13738 putative acetyl xylanesterase	gi|322711658|gb|EFZ03231.1| putative acetyl xylanesterase	gi|322693801|gb|EFY85649.1| putative acetyl xylanesterase
MANI19411 Glycoside hydrolase, family 16	gi|322705835|gb|EFY97418.1| putative xylanase 3	gi|322700696|gb|EFY92449.1| putative xylanase 3
MANI22365 glycoside hydrolase family 24 protein	gi|322703674|gb|EFY95279.1| glycoside hydrolase family 24 protein	gi|322700831|gb|EFY92583.1| glycoside hydrolase family 24 protein
MANI24244 Clock-controlled protein 6 homolog	gi|322710187|gb|EFZ01762.1| Mmc protein
MANI13411 clock-controlled protein, putative	gi|322711677|gb|EFZ03250.1| clock-controlled protein, putative	gi|322699804|gb|EFY91563.1| clock-controlled protein, putative
MANI9357 PLC-like phosphodiesterase, putative	gi|322710044|gb|EFZ01619.1| hypothetical protein MAA_02848	gi|322697904|gb|EFY89679.1| hypothetical protein MAC_04332
MANI9409 beta-1,3-endoglucanase, putative	gi|322710022|gb|EFZ01597.1| beta-1,3-endoglucanase	gi|322697882|gb|EFY89657.1| beta-1,3-endoglucanase
MANI10680 GPI-anchored cell wall beta-1,3-endoglucanase EglC	gi|322707874|gb|EFY99452.1| GPI-anchored cell wall	gi|322694756|gb|EFY86577.1| GPI-anchored cell wall
MANI6763 phosphoglycerate mutase family protein	gi|322712663|gb|EFZ04236.1| phosphoglycerate mutase family protein
MANI14934 prp 4 CRoW domain-containing protein	gi|322705088|gb|EFY96677.1| Prp 4
MANI23073 putative stretch-activated Ca channel	gi|322705997|gb|EFY97579.1| putative stretch-activated Ca channel
MANI16631 Acid phosphatase [EC:3.1.3.2]		gi|322699437|gb|EFY91198.1| acid phosphatase AphA
MANI680 Extracellular serine-rich protein	gi|322712252|gb|EFZ03825.1| extracellular serine-rich protein	gi|322695445|gb|EFY87253.1| extracellular serine-rich protein
MANI9545 Cupredoxin, putative	gi|322709742|gb|EFZ01317.1| extracellular serine-rich protein	gi|322698627|gb|EFY90396.1| extracellular serine-rich protein
MANI24337 hypothetical protein	gi|322710151|gb|EFZ01726.1| GPI anchored serine-threonine rich	gi|322698331|gb|EFY90102.1| GPI anchored serine-threonine rich
MANI2103 secreted aspartic proteinase	gi|322712867|gb|EFZ04440.1| secreted aspartic proteinase	gi|322700064|gb|EFY91821.1| secreted aspartic proteinase
MANI5501 candidapepsin-4 precursor	gi|322703887|gb|EFY95489.1| putative aspartic endopeptidase	gi|322697331|gb|EFY89112.1| putative aspartic endopeptidase
MANI16246 glycosyl hydrolase, putative [EC:3.2.1.101]	gi|322710422|gb|EFZ01997.1| glycosyl hydrolase, putative	gi|322697213|gb|EFY88995.1| glycosyl hydrolase, putative
MANI28094 cell wall glycosyl hydrolase Dfg5, putative [EC:3.2.1.101]	gi|322710422|gb|EFZ01997.1| glycosyl hydrolase, putative	gi|322697213|gb|EFY88995.1| glycosyl hydrolase, putative
MANI6418 glycosyl hydrolase family 73	gi|322711467|gb|EFZ03040.1| glycosyl hydrolase	gi|322706714|gb|EFY98294.1| glycosyl hydrolase
MANI12787 cell wall glucanosyltransferase Mwg1	gi|322708130|gb|EFY99707.1| cell wall glucanosyltransferase Mwg1	gi|322694671|gb|EFY86494.1| cell wall glucanosyltransferase Mwg1
MANI18580 Cell wall glucanosyltransferase Mwg1 [EC:2.4.1.-]	gi|322710906|gb|EFZ02480.1| cell wall glucanosyltransferase Mwg1	gi|322699557|gb|EFY91318.1| cell wall glucanosyltransferase Mwg1
MANI20960 hypothetical protein	gi|322704458|gb|EFY96053.1| hypothetical protein MAA_08545	gi|322692916|gb|EFY84799.1| hypothetical protein MAC_09162
MANI110476 lysophospholipase precursor [EC:3.1.1.5]		gi|322696075|gb|EFY87873.1| lysophospholipase precursor
MANI17257 GPI-anchored cell wall beta-1,3-endoglucanase EglC	>gi|322712522|gb|EFZ04095.1| GPI-anchored cell wall beta-1,3-endoglucanase EglC
MANI 118340 extracellular cell wall glucanase Crf1	>gi|322707005|gb|EFY98584.1| extracellular cell wall glucanase Crf1	>gi|322701020|gb|EFY92771.1| extracellular cell wall glucanase Crf1
MANI 120950 hypothetical protein		>gi|322701728|gb|EFY93477.1| hypothetical protein MAC_00715
	gi|322702430|gb|EFY94080.1| hypothetical protein MAA_10468
	gi|322703266|gb|EFY94878.1| hypothetical protein MAA_09708
	gi|322703390|gb|EFY95000.1| polysaccharide deacetylase family
	gi|322703492|gb|EFY95100.1| hypothetical protein MAA_09427
	gi|322703708|gb|EFY95313.1| hypothetical protein MAA_09262
MANI3842 Secretory lipase family protein	gi|322703792|gb|EFY95396.1| secretory lipase, putative	gi|322693179|gb|EFY85049.1| secretory lipase, putative
	gi|322705521|gb|EFY97106.1| hypothetical protein MAA_07402
	gi|322706457|gb|EFY98037.1| putative beta-glucosidase 1 precursor
	gi|322709060|gb|EFZ00637.1| hypothetical protein MAA_04414
	gi|322710006|gb|EFZ01581.1| chitosanase precursor
	gi|322710074|gb|EFZ01649.1| acid phosphatase, putative	gi|322702076|gb|EFY93824.1| acid phosphatase, putative
	gi|322710158|gb|EFZ01733.1| peptide-N4-(N-acetyl-beta-glucosaminyl)asparagine amidase A
	gi|322710543|gb|EFZ02117.1| serin endopeptidase	gi|322693246|gb|EFY85113.1| alkaline serine protease AorO
	gi|322711096|gb|EFZ02670.1| carboxypeptidase S1	gi|322698693|gb|EFY90461.1| carboxypeptidase S1
	gi|322711471|gb|EFZ03044.1| hypothetical protein
	gi|322711681|gb|EFZ03254.1| cell wall glycosyl hydrolase YteR
	gi|322712626|gb|EFZ04199.1| exo-1,3-beta glucanase, putative
		gi|322693350|gb|EFY85213.1| putative cellulosomal scaffoldin anchoring protein, putative
		gi|322695529|gb|EFY87335.1| hypothetical protein MAC_06570
		gi|322695571|gb|EFY87377.1| Cel5b putative endoglucanase
		gi|322696143|gb|EFY87940.1| hypothetical protein MAC_06067
		gi|322697872|gb|EFY89647.1| hypothetical protein MAC_04300
		gi|322697887|gb|EFY89662.1| putative ATP-dependent helicase
		gi|322697911|gb|EFY89686.1| GPI anchored protein, putative
		gi|322697989|gb|EFY89763.1| PCI domain-containing protein
		gi|322699160|gb|EFY90924.1| cytosolic Cu/Zn superoxide
		gi|322699274|gb|EFY91037.1| hypothetical protein MAC_02923
		gi|322699322|gb|EFY91085.1| hypothetical protein MAC_02971
	gi|322709060|gb|EFZ00637.1| hypothetical protein MAA_04414	gi|322699973|gb|EFY91731.1| hypothetical protein MAC_02321
		gi|322700576|gb|EFY92330.1| carboxy-cis,cis-muconate cyclase
		gi|322700902|gb|EFY92654.1| Mmc protein
		gi|322702061|gb|EFY93809.1| Glycosyl hydrolase family 76
		gi|322702185|gb|EFY93933.1| hypothetical protein MAC_00424
