# Supplementary material for: Comparative genome analysis of entomopathogenic fungi reveals a complex set of secreted proteins
Source: BMC Genomics. 2014 Sep 29;15:822. doi: 10.1186/1471-2164-15-822 (PMC4246632; doi:10.1186/1471-2164-15-822)
Supplement: Supplementary file 11 — Additional file 11: Complete edgeR output for the differential expression analysis. (XLS 2 MB) [file 12864_2014_6687_MOESM11_ESM.xls]

## Sheet: C48h x I48h
LOCUS	logFC	logCPM	PValue	FDR
MANI28542	-9.02062281681887	12.472567879225	1.67216012912642e-131	1.05931344180159e-127
MANI18878	10.7760782549944	13.242733241362	3.90084486830737e-125	1.23559261203636e-121
MANI17353	-10.4800549206121	11.287517014547	2.17574452913841e-124	4.59444719736394e-121
MANI5129	-8.97714453571149	11.8240470196726	1.444605326966e-122	2.2878936865824e-119
MANI138	7.44804818857405	11.4660193367764	5.70955920946817e-110	7.23401151839617e-107
MANI7797	8.75019000162274	10.654210662975	5.51213015475695e-101	5.81989075506421e-98
MANI111428	9.29049434955139	10.8054288681315	9.42190225632384e-100	8.52682154197307e-97
MANI10603	7.94142242654804	10.4120849160318	1.65031798600088e-91	1.30684555516445e-88
MANI10451	7.21058979227224	10.7572416018856	7.89572982517437e-89	5.55771649360885e-86
MANI24437	4.92482311987423	12.7596513420091	1.34073403910227e-88	8.49355013771291e-86
MANI18952	12.261434533949	9.99188433474717	1.51485942761801e-87	8.72421315814554e-85
MANI26009	-8.2164240712151	10.2442739379968	1.04215319482672e-86	5.50170040768941e-84
MANI18919	10.0649651280691	10.1923546612894	7.58813438184151e-84	3.69775625453584e-81
MANI24182	8.51119931718976	10.0335804751748	3.18353522556917e-82	1.44054968957005e-79
MANI24123	8.30838460081932	9.82936158101577	3.19999705184379e-80	1.35146542156203e-77
MANI10508	7.53839376895336	9.75872402683578	1.36357729200956e-78	5.39891384055034e-76
MANI11615	6.65028478339138	10.3075192939274	2.0130162274611e-75	7.50144576527417e-73
MANI29360	-8.45680037851411	11.711080494033	2.52317472209859e-75	8.88017325805255e-73
MANI10494	6.34696883269081	10.0148051293519	4.73332366952987e-75	1.57818976034062e-72
MANI18916	9.63819103419647	9.77499494321614	4.1469508182888e-74	1.31354667169298e-71
MANI4366	6.15188628335182	10.3247712587357	9.5043020900081e-74	2.86713113048578e-71
MANI1431	-7.15081175029145	9.44232088095925	2.4041727526654e-72	6.92292472187969e-70
MANI24448	6.80698106055105	9.68957818583256	2.7964124089115e-71	7.70229243932799e-69
MANI20960	11.5202976846114	9.26008817171888	3.21633596281053e-71	8.4897868018353e-69
MANI122318	-7.53024805323832	11.7745511863184	1.65596219266159e-69	4.19620819620448e-67
MANI11930	11.4498304516388	9.19094785694411	2.34713563918823e-68	5.71888625932978e-66
MANI25278	-7.16240307626666	10.1484703901188	2.36781909565192e-66	5.55560517442775e-64
MANI282	-8.0267623277279	9.37230167238766	5.93758236573746e-66	1.3433780102481e-63
MANI111804	9.04157382859501	9.18738375190864	2.03403326303486e-65	4.44331059356063e-63
MANI5169	-4.93343126806409	11.5779350679703	2.68269679474865e-65	5.66496139824422e-63
MANI21563	6.08704287266357	9.7793325779083	6.53059168635114e-65	1.33455801074305e-62
MANI5388	-6.27818792299079	9.28154111149448	1.6243530854449e-64	3.2157114988417e-62
MANI29062	11.2281447825404	8.97326206057856	6.36496774581226e-64	1.22188092938547e-61
MANI18959	8.90302275835301	9.04699424159515	4.34578704756609e-63	8.09722380774447e-61
MANI6150	-9.18382641711458	9.99385386797969	1.79515020208279e-62	3.24922186576985e-60
MANI19255	-11.0145189849853	8.7387977918335	4.69622870953664e-61	8.26405802080961e-59
MANI22842	5.3456489620029	9.97206319444537	5.84307096284653e-61	1.00042850134143e-58
MANI110777	7.45175821346329	8.99671370589693	4.83433289474497e-60	8.05934181268668e-58
MANI24854	-4.98367732423843	9.96364867985597	5.5417526050061e-60	9.00179557761889e-58
MANI11546	6.10740071088911	9.5754991050439	3.04907064010039e-59	4.82896562625899e-57
MANI109880	10.9420023119561	8.69313537080668	1.06330935234228e-58	1.64294262124106e-56
MANI6944	4.66725119332063	11.6032579384835	1.02140720539796e-57	1.5406225348086e-55
MANI7431	-4.56535758075621	10.0511798781203	1.76673026711963e-56	2.6028456377216e-54
MANI14700	5.4163875849679	12.4700021240172	5.87510035386989e-56	8.45880925949221e-54
MANI113390	7.36386843193822	8.90197236176057	2.28553700538557e-55	3.14924383792721e-53
MANI3238	6.19483469785175	9.76606979329353	2.28674374971826e-55	3.14924383792721e-53
MANI18941	7.76420520851643	8.77612877140874	4.16603042016037e-55	5.61527717270552e-53
MANI18934	8.51384234192589	8.67122434788606	8.7260630432449e-55	1.15165852872826e-52
MANI12884	10.7074701650232	8.46416101121388	1.34531797322609e-54	1.73930395109944e-52
MANI24443	5.79669365015112	9.13420440332272	1.09592874518392e-53	1.38854172014802e-51
MANI21955	-6.5086771446774	8.55487326897248	1.51472705769828e-52	1.88152860990561e-50
MANI22883	7.20535257877196	8.75242163794726	2.15939195849071e-52	2.63072078019974e-50
MANI888	-3.51322785844634	11.8514887584723	9.37751184151691e-51	1.1208780663398e-48
MANI12777	5.7439693344684	9.40713968315245	1.45479424592423e-50	1.70668917554259e-48
MANI22495	-10.5511268666381	8.27939579392033	1.5217429766913e-50	1.75277122860716e-48
MANI10524	8.19807908905573	8.36390093692077	1.84239729530506e-50	2.07783890862904e-48
MANI18894	10.5639677952438	8.3248547496283	1.86956302749574e-50	2.07783890862904e-48
MANI2778	6.6156906316519	8.567502938797	2.16763461702955e-50	2.36758022394521e-48
MANI12689	5.44297734905559	8.92535040232816	5.04766377182952e-50	5.41982203297288e-48
MANI24319	4.52804699428074	9.3858439073913	5.49936944460989e-50	5.80641757193395e-48
MANI10561	5.90000531568267	8.97199884916828	5.35958899901584e-49	5.56606496865006e-47
MANI18958	7.30256338177538	8.32823252060571	5.23433653288938e-48	5.34830998965391e-46
MANI13070	-7.16498494651009	8.8886247564328	2.18473154140781e-46	2.19686893886008e-44
MANI23897	4.49339869906537	9.26526093416082	4.12108375059178e-46	4.07922899374984e-44
MANI852	10.8602316923008	8.61423481729462	1.8055262240806e-45	1.75969363531548e-43
MANI5652	4.61139087740357	9.437027276329	4.77919660340493e-45	4.58730461857125e-43
MANI36	-4.30172839908485	10.2129678593356	8.88126889968635e-45	8.39743857903179e-43
MANI859	5.08299076826845	8.58561809613249	4.81728243150174e-44	4.48786532405346e-42
MANI10577	7.85462414246911	8.0277419565652	6.5743443120382e-44	6.03601032126986e-42
MANI13004	5.05437781994861	8.66331622214812	2.04438310532545e-43	1.85016671031953e-41
MANI4296	-4.22784844015592	9.64794546943248	2.30380107783797e-43	2.05557462367656e-41
MANI12421	-3.5421156207869	10.4303698063966	2.13465373396902e-42	1.87819880620747e-40
MANI5149	5.15040756423096	8.76703646618956	3.00445677769531e-42	2.60729228584928e-40
MANI18943	10.1914107314492	7.96407432397378	1.17845501063875e-41	1.00885303951304e-39
MANI1651	-7.7429199350441	7.73693863488306	7.8110700597343e-41	6.59775051045557e-39
MANI13262	3.6879271004795	9.4922756676106	4.03226550630037e-40	3.36110552400169e-38
MANI24421	-10.1872036427026	7.92128454713386	5.41162167633571e-40	4.45228874280347e-38
MANI5604	6.92945168582217	7.97365824628561	8.19911941825341e-40	6.65915660444043e-38
MANI111462	5.19658774580494	8.70248729691719	1.34534222352796e-39	1.07882822608223e-37
MANI14536	5.58806171125985	8.12151424641068	2.49926444144952e-39	1.97910502957284e-37
MANI28284	-3.42649880310009	10.7036000678265	1.05112547275885e-38	8.22083934558927e-37
MANI26533	5.04799077129748	8.44287897658746	2.67283423316363e-38	2.06492742281605e-36
MANI28005	-3.44963901369248	9.74793091428882	3.65980677458567e-38	2.79335854421689e-36
MANI18975	3.52978294991693	9.62592829277116	8.05611667178597e-38	6.07565465663859e-36
MANI14762	5.77152962670638	8.04903370507492	1.40503727187272e-37	1.04716601380161e-35
MANI10362	-3.7186059273841	10.5963337107527	2.53666495341979e-37	1.86857819533888e-35
MANI15533	-6.01795564276954	7.78215785907694	3.78541329131764e-37	2.75639002304566e-35
MANI8382	3.58023869606442	9.29243111713508	9.36675759199884e-37	6.74300106196735e-35
MANI24592	-6.61934465694771	7.97362382922905	2.23035148263288e-36	1.58755917331228e-34
MANI20973	4.44144858326177	9.20081934728745	2.51802417513166e-36	1.77240923882879e-34
MANI7789	4.7657453288693	8.5165583285757	3.04054391619176e-36	2.11668634165657e-34
MANI2904	6.82062515470246	7.85977639208984	8.47102343642445e-36	5.83303624671183e-34
MANI10022	-6.1661727127228	7.92090384143157	3.84280459534731e-35	2.61765237758336e-33
MANI10595	5.51338594893871	7.80050281322751	4.48923909625437e-35	3.02546060369909e-33
MANI112183	4.60959161007692	8.1318158504065	1.34359621437963e-34	8.95966528220519e-33
MANI279	-4.32040552090105	8.22052160723664	1.58587289184074e-34	1.04651091352199e-32
MANI111243	5.33278219621621	7.88050627658604	2.18622637169769e-34	1.42780866646442e-32
MANI12976	4.14781135374404	8.92324833202098	2.82052214404478e-34	1.82326610025752e-32
MANI16703	4.3727440991877	8.22580949771018	7.76425721594672e-34	4.96834034980025e-32
MANI2775	3.10425496550172	9.71554529699703	1.01490920900811e-33	6.4294498390664e-32
MANI26171	-9.60143579587688	7.34656722446347	1.07163466279028e-33	6.72158969185787e-32
MANI4468	4.49038925394677	8.23747823265815	2.81268354432797e-33	1.7468970836586e-31
MANI18702	3.97231397235899	8.96149796825855	2.86237328871713e-33	1.76049852272068e-31
MANI27276	4.71086682056635	7.98864484993711	3.42132366765388e-33	2.08404667640263e-31
MANI19647	3.41522140212846	9.18153595785211	4.12300323541537e-33	2.48754528536727e-31
MANI18962	9.54689690623428	7.34714249882029	8.01129355119878e-33	4.78788157045701e-31
MANI114640	7.24346102929202	7.44898515745898	1.05411698706244e-32	6.24096365704722e-31
MANI20694	-3.81177980057257	8.67855185437364	1.29539524463101e-32	7.59845266179393e-31
MANI116947	-3.82263063238578	8.41766622307937	3.33741942669405e-32	1.9396836759731e-30
MANI2605	6.15635948109045	8.106535418377	3.60409266313154e-32	2.07562972917621e-30
MANI1465	5.46902118297821	7.7631482760797	4.5580345582429e-32	2.60136476815034e-30
MANI2114	4.75723976474369	7.89088310575251	5.40877945038864e-32	3.05934087662608e-30
MANI2115	4.61523360289872	8.36709831773251	7.4455606291631e-32	4.14750765463985e-30
MANI12058	2.61796572590855	11.1413928757567	7.46354968632901e-32	4.14750765463985e-30
MANI10895	2.73763043389257	10.9860145438849	7.85864322045383e-32	4.32908737405e-30
MANI20699	-3.9314978383412	8.27323402550362	9.3287315960496e-32	5.09461333284261e-30
MANI8500	-4.23585250736592	10.5571089774165	1.19277365699054e-31	6.4583086470385e-30
MANI9651	-4.00130715890723	8.31511320065326	1.32847510523979e-31	7.1321099929611e-30
MANI11849	3.83328155304068	8.94425040673928	1.48226210243045e-31	7.89086589823267e-30
MANI118224	4.4989141085763	8.36939418666534	1.58476701272795e-31	8.36624918802628e-30
MANI29071	9.76777218563642	7.55624672591599	2.23455319302337e-31	1.16990863452918e-29
MANI4406	-5.43872499362222	8.32934452807583	4.91365188372042e-31	2.5514741543745e-29
MANI18499	4.69496228649818	7.82878526451305	6.05221143924088e-31	3.11713491606431e-29
MANI861	4.95898051468637	7.73912612699511	6.34631723688251e-31	3.24225158835893e-29
MANI28574	2.93291538775259	9.70001518319271	7.10201681263365e-31	3.59930212064273e-29
MANI13734	3.42303058668726	9.52874711196511	8.48194770090333e-31	4.26453481628751e-29
MANI22637	3.67436520253423	8.68513343725066	1.33639464508823e-30	6.66618903671966e-29
MANI21011	4.49834623749526	8.83515190442211	4.50700363464133e-30	2.2306146894885e-28
MANI30234	-7.82684008224557	7.8257692361442	4.75961918509775e-30	2.33737887888327e-28
MANI16110	-6.1475240622537	7.88748670810755	5.83390572751918e-30	2.842907137218e-28
MANI19169	-3.79879039743403	9.85699382127267	8.0399280722645e-30	3.88801101815234e-28
MANI117810	3.2372230955166	10.4106315251855	1.64386030623932e-29	7.88928412123187e-28
MANI10369	-3.86500954136266	8.0825655895077	5.24817531422268e-29	2.49978876809028e-27
MANI5653	3.49228275861482	8.85263253813919	7.65144828636605e-29	3.61730782792007e-27
MANI3877	-5.33521159984204	7.43160075251942	8.29922495021989e-29	3.89448815256615e-27
MANI15124	3.58794870957218	8.38448745959897	1.02151324144092e-28	4.75829881215311e-27
MANI23240	-4.00557771142069	8.01553984522999	1.251530769096e-28	5.78718789943296e-27
MANI24001	-3.57688114519175	8.15931658774133	2.58762184401661e-28	1.18786843346705e-26
MANI8658	6.1587565119064	7.23408346879652	5.67589154195469e-28	2.58681819555993e-26
MANI115167	-3.39121710763264	8.30574924528504	5.83169208050353e-28	2.63884066642785e-26
MANI20791	9.79907330250161	7.59084611123559	7.48891989961772e-28	3.36470266411902e-26
MANI10414	-4.98927403250926	7.33325328699481	8.36570397744988e-28	3.7321644152919e-26
MANI11990	4.91294553465894	7.47887934813094	1.12027192699027e-27	4.96288297726108e-26
MANI19532	3.66862571738725	8.39025271140337	1.68393605129949e-27	7.40814922568212e-26
MANI119041	3.8095491013619	8.04417767895487	3.11848738643034e-27	1.36245638572664e-25
MANI7537	5.0798518034524	7.63769917557804	3.92906476487678e-27	1.70483734832154e-25
MANI30055	3.65564497919694	8.16647288219871	4.24505197457438e-27	1.82941525570944e-25
MANI18687	-2.44306719132446	10.6027717377505	4.8131570567934e-27	2.06022634829636e-25
MANI111229	3.49641616049699	8.33901639942893	7.40564211162356e-27	3.14864045484129e-25
MANI10399	-3.58289162569334	8.14919223812672	8.64567023801174e-27	3.65135473052029e-25
MANI27325	-4.04264909266931	8.63260640047853	9.56816338793297e-27	4.01419305050035e-25
MANI4071	9.16875139344762	6.99046387446589	1.00377759412233e-26	4.18350727550326e-25
MANI2329	4.53399428926569	8.07377417469598	1.28627701174558e-26	5.32585939177009e-25
MANI3886	-5.45875012091868	7.52760307129529	1.45208231615688e-26	5.97333861873626e-25
MANI5552	3.88145161320503	8.16180447631809	4.63652801921202e-26	1.89499387107794e-24
MANI29570	-2.98394546155652	8.93858091395835	5.48863719802066e-26	2.22887927240134e-24
MANI4488	5.18981468979841	7.20267566529427	7.3038360526718e-26	2.94712110787744e-24
MANI15955	-3.65749112940449	7.95346679279259	8.60836228828279e-26	3.45151741115642e-24
MANI24184	4.02886116671101	7.72587465800212	9.37871721173973e-26	3.73674047398561e-24
MANI121913	4.5528748395929	7.68621201572798	1.30098967391218e-25	5.15110599014605e-24
MANI110594	3.59532472372448	8.52153711113922	1.75611114752739e-25	6.90991560222733e-24
MANI20433	2.86512108500139	10.754989607223	2.40716574542955e-25	9.41320678845443e-24
MANI5483	2.96575222940408	8.9885344987231	3.33799212061367e-25	1.29731166160047e-23
MANI5190	3.20926832855005	9.22292059599776	3.38701532863181e-25	1.307454228515e-23
MANI19552	6.77554266876733	7.00372700107583	3.40536618318825e-25	1.307454228515e-23
MANI4364	3.38193386479239	8.82524371393838	4.97452274811481e-25	1.89840973550044e-23
MANI26477	3.13801214800288	8.36344235470371	5.4491461058018e-25	2.06708626229068e-23
MANI16174	-4.09437301926147	7.55757759135357	5.52518409486818e-25	2.08345483577321e-23
MANI9795	4.13814091684375	7.58954555099061	7.61715378133718e-25	2.8553058701048e-23
MANI29934	-3.33898940508954	8.03914582400503	8.03489832040226e-25	2.99418122704402e-23
MANI12663	-2.3434852040273	11.6379084200666	8.22813854103361e-25	3.0482606817221e-23
MANI9167	-5.95522607127085	7.3330647032894	8.49149617805767e-25	3.12753652837182e-23
MANI2518	6.8488147182012	7.07010971843904	1.13335892517056e-24	4.15019005257543e-23
MANI110069	2.71478519975922	9.07743666656983	1.3225545778461e-24	4.8151627877328e-23
MANI587	3.04230721289779	8.60163585394958	1.48044663902358e-24	5.35921683326534e-23
MANI1065	3.11248725935331	8.41755058550754	1.79469341571968e-24	6.45987658442281e-23
MANI7252	4.08114991902822	7.66284441442371	2.07732304178347e-24	7.43493868344537e-23
MANI7582	3.71935271692386	7.89469635144876	2.18902609823418e-24	7.7907192878166e-23
MANI16105	-4.07652088136772	7.42855350642422	2.78520675042503e-24	9.8571423262249e-23
MANI6766	-2.54202612078425	9.39498630854358	2.81309984783974e-24	9.9005486311471e-23
MANI19875	-3.0109549123489	8.42336002161979	8.09556022338866e-24	2.83344607818603e-22
MANI4067	4.79173291295561	7.13987229197238	2.20819848186031e-23	7.68622933109071e-22
MANI24694	-2.94213721948114	8.22637891023864	9.51241456508826e-23	3.28511472878408e-21
MANI322	3.60616043912536	7.76382971924051	9.5416118405094e-23	3.28511472878408e-21
MANI12839	-4.00274035520238	8.74390053023709	1.20348944509408e-22	4.12113818090324e-21
MANI4100	3.57572104765571	7.66503704361607	1.5381451816676e-22	5.23879017519583e-21
MANI110926	-2.66517270092865	9.88994163675286	1.66147104390516e-22	5.62856634392469e-21
MANI22957	4.11321939926676	8.09250204626724	2.08000755217853e-22	7.00896161864413e-21
MANI121654	6.85179334146645	7.06973018155365	3.19142823434895e-22	1.06971946373548e-20
MANI4732	3.65252280412629	7.88574386783518	3.22595091896239e-22	1.07559995113825e-20
MANI3748	4.59837318038804	7.19463350331043	3.44872645665173e-22	1.14385770172192e-20
MANI2800	6.68986082638468	6.92562707477927	7.38578724980157e-22	2.43692511601526e-20
MANI19170	-3.34546487876773	7.88489184399637	7.90903786322682e-22	2.59604947479492e-20
MANI13010	3.5366011185419	7.81239174486036	9.89085728314845e-22	3.22982375715183e-20
MANI15015	-2.77056837572221	8.912687972862	1.46378879395222e-21	4.75210036323331e-20
MANI121656	8.74445914372333	6.59547146661745	1.47026309580699e-21	4.75210036323331e-20
MANI27923	2.74468431801143	9.50148155676835	1.57366099658853e-21	5.06047838243064e-20
MANI25066	2.48962392505798	9.25444433950987	1.69421886884426e-21	5.42064471420625e-20
MANI22937	5.58131662665784	7.21637353943033	1.93600534642464e-21	6.16311249728648e-20
MANI19165	-3.31552778952547	8.35002748795843	2.26795783733326e-21	7.1837564497531e-20
MANI19565	5.80996403454887	6.90737324397453	2.28668516698753e-21	7.2070400661025e-20
MANI117309	4.53617091967174	7.14338058356517	2.57602168196323e-21	8.07876106694905e-20
MANI14887	8.80047867071875	6.64787944897217	2.67836593432486e-21	8.3583488640138e-20
MANI19467	-8.74169969519854	6.51956952974804	3.1795629381886e-21	9.87378981050235e-20
MANI22073	8.76250413185867	6.61269913071229	3.68994842390105e-21	1.14028406172747e-19
MANI13980	5.40098646954689	7.03623685641078	4.18303768915887e-21	1.28638561945735e-19
MANI8431	4.34660088343234	7.16694890664128	5.50469192260281e-21	1.68464847003327e-19
MANI4831	-8.65437778478492	6.4382370142177	6.29271424695025e-21	1.91655503627067e-19
MANI24450	5.06158697106546	7.08787756195464	1.09514077758761e-20	3.31948173493661e-19
MANI5644	-2.3022217514471	9.53000859741084	1.17341955099483e-20	3.53981564550106e-19
MANI6661	3.28222139063179	8.12981578324915	1.61856395407882e-20	4.85952732184327e-19
MANI1262	8.62183462724347	6.48308633166403	1.73199523801792e-20	5.17556124190731e-19
MANI14250	2.83174372071554	9.07881137651137	2.14743166520978e-20	6.38684488220843e-19
MANI110437	2.52920734062709	8.69551660277305	2.17023216432087e-20	6.42449568269754e-19
MANI5230	8.68243370067975	6.53779848907055	2.27216258824888e-20	6.69495348677053e-19
MANI19754	-5.33854070352579	6.74651558102884	2.39366906034308e-20	7.02032106355252e-19
MANI6261	-4.20518397302409	7.41517791848648	2.93329862171119e-20	8.563339524673e-19
MANI18928	8.66656818848412	6.52560988407882	3.57874543303527e-20	1.03997028982929e-18
MANI110901	3.62954324175633	7.81681347283872	4.70269514596305e-20	1.36034583331854e-18
MANI110670	2.99142190363739	8.10091397443103	5.34673952766063e-20	1.53961795035137e-18
MANI110354	3.01857741481544	8.73754417313187	5.68635019159092e-20	1.63000128795152e-18
MANI110149	2.76994914360064	8.47562199829127	6.09108189985468e-20	1.738153325927e-18
MANI23597	7.17392370149466	8.19521805665945	9.00972709927132e-20	2.55948973873918e-18
MANI16674	2.44103819246296	11.7082642782946	9.69608484264856e-20	2.74217399456155e-18
MANI10663	3.89655647984763	7.68908673388665	1.10200979598831e-19	3.10276980337154e-18
MANI10774	-3.44477904351881	8.46299903907503	1.32171917770971e-19	3.70490751804912e-18
MANI186	-3.09640108037808	7.62424605862576	1.73787597747316e-19	4.84997547017288e-18
MANI15928	-2.61754587632106	9.32732027572601	2.13039906905495e-19	5.9193325010803e-18
MANI11125	-3.6567416471101	7.16364587277265	2.54698261667929e-19	7.04591042649053e-18
MANI119119	4.01059136412838	7.04514991514822	2.58175703134155e-19	7.09711071906019e-18
MANI4330	2.30179949065321	9.05916689697261	2.58789672628714e-19	7.09711071906019e-18
MANI11614	2.89683028643802	7.86675335879384	3.37491983528154e-19	9.21556773987437e-18
MANI4073	-5.63000683951846	6.52070913046211	4.00618651339682e-19	1.08923568937205e-17
MANI30002	2.45369651346481	9.28170330115928	4.71481303338222e-19	1.27642481053318e-17
MANI10996	8.43882949829459	6.31653497420661	6.54725168044273e-19	1.76497188917467e-17
MANI122066	2.64034352476313	9.52282042951098	7.99048129666483e-19	2.14490250060897e-17
MANI20356	5.22470910714199	6.87040993144936	1.23375321041084e-18	3.29781712571843e-17
MANI27305	8.7506092121924	6.59680052743812	1.31657381697355e-18	3.50440971870901e-17
MANI10747	-3.32657999090094	7.6725702287111	1.45515706494567e-18	3.85707950059867e-17
MANI18382	2.94473761119865	8.02775825455645	1.87629955475761e-18	4.95264903307895e-17
MANI2066	6.48728325047757	6.74119789775579	1.96134595336825e-18	5.15565419692442e-17
MANI11690	8.52921230274283	6.39704588054504	2.08555314287196e-18	5.45949552069995e-17
MANI5232	2.50764138021986	10.5321349153245	2.56965829647343e-18	6.69908860418074e-17
MANI16285	3.39565873225342	7.4471216887007	2.70019018331515e-18	7.01053475873011e-17
MANI10548	6.30358621052358	6.57440063275182	2.73751837319438e-18	7.07844036497404e-17
MANI22411	3.61898737542723	7.3504227889471	2.77983691061115e-18	7.15864505232588e-17
MANI11377	-5.47663165775213	6.86654805021756	3.62662102037813e-18	9.30147537007913e-17
MANI21336	-2.95904768609857	8.09526856250541	3.74713419525515e-18	9.57181255118603e-17
MANI2846	3.09788144436871	7.87074771155912	4.19738935349829e-18	1.06789002226553e-16
MANI110055	2.64871303694194	8.46551361837498	4.43166589752181e-18	1.12298413843203e-16
MANI959	-2.58460617708264	8.32085641804264	6.87096341669685e-18	1.7341654679193e-16
MANI14555	-5.0924611315445	7.63952771866142	8.65875992874473e-18	2.17157014241885e-16
MANI15332	-3.23290088494291	7.30730951275811	8.67256899813683e-18	2.17157014241885e-16
MANI18526	2.60869907436473	8.78969579625688	1.20743625797853e-17	3.01146011586377e-16
MANI7051	2.81472947217859	7.74058238705594	1.6152168805152e-17	4.01270546590737e-16
MANI110637	3.4484327441008	7.64535860697176	1.7299263691805e-17	4.28089201123378e-16
MANI17392	2.12132231864077	9.20393445123416	1.92070871626103e-17	4.73450961770958e-16
MANI18389	2.65387574420883	7.95087105466621	2.05745063956249e-17	5.05191852776295e-16
MANI111120	3.24828499957794	7.39888006561573	2.24594241974073e-17	5.49345375639287e-16
MANI25656	8.28454801142654	6.17742288519895	2.49912177582408e-17	6.08920632686368e-16
MANI5023	8.36791127376263	6.25133191945795	2.52199321215376e-17	6.12138965478699e-16
MANI22148	3.99846955474933	8.53913021508788	2.73836123911943e-17	6.62119024802351e-16
MANI13553	3.36639551114868	7.33193570358898	3.33826541324566e-17	8.04103094787502e-16
MANI10949	4.38100981548471	6.76395794350543	3.9159944295809e-17	9.39690329977084e-16
MANI20858	2.82363385320643	8.92882491434861	3.94244676267912e-17	9.42467933644234e-16
MANI27538	8.67761072693201	6.52742437934809	4.86582854563392e-17	1.1588354825786e-15
MANI10648	3.23256564503962	7.30089859307108	5.23819107933034e-17	1.24284421301714e-15
MANI7835	2.50258238189977	8.14427121867179	6.51291205559211e-17	1.53952604000657e-15
MANI24713	-2.66566922503471	7.78503843656339	1.50741307979046e-16	3.54998582173702e-15
MANI16690	4.57549875871993	6.66232451876365	1.52374776741937e-16	3.57077111759186e-15
MANI10469	8.19557822128751	6.0975842511038	1.52751219079305e-16	3.57077111759186e-15
MANI465	4.53485121935651	6.61953099060209	1.5495131156515e-16	3.6088844072251e-15
MANI110325	4.48469304747136	6.56266433296217	1.58052030946116e-16	3.66761764118551e-15
MANI3862	-4.24052751339446	6.86385840350199	1.7112757180092e-16	3.95654440641908e-15
MANI111914	4.92422232351203	6.96641608352278	1.72586253910162e-16	3.97575970371228e-15
MANI10495	3.43687048703415	7.9210268154531	1.7416828099984e-16	3.99766688454344e-15
MANI3244	2.61595633426794	8.29845540642616	2.18953070647958e-16	5.00746463016179e-15
MANI378	-2.75197739402505	7.85792490333461	2.2075747360622e-16	5.03057048667411e-15
MANI21664	-3.88906187336913	6.70739924340521	2.62849039221317e-16	5.96827477945178e-15
MANI2457	-2.49983178790948	8.01097040415142	2.64190342914606e-16	5.97730650844297e-15
MANI11797	-3.35142849607368	9.91600023031837	2.6854358411878e-16	6.05417653164581e-15
MANI3351	2.23919672677822	8.45669225128931	2.70279464935701e-16	6.07170358286406e-15
MANI20861	8.36048942361741	6.24252367793742	2.86073127644406e-16	6.40379245097989e-15
MANI15761	2.17639451550028	8.72588975033408	2.89819892557415e-16	6.46482049067332e-15
MANI23126	8.15793728720667	6.06396189262952	3.29556095572187e-16	7.32539601912212e-15
MANI8250	2.5901143305251	7.77520995968642	4.09515507560965e-16	9.07091167971578e-15
MANI22165	2.5489404367693	8.4312202226175	4.38703640963034e-16	9.68358036759867e-15
MANI4069	3.99453908820174	6.87494441802736	4.89160285062788e-16	1.07598277981693e-14
MANI11794	2.56135020515649	8.06219803093845	5.09243142604279e-16	1.11628211363256e-14
MANI18355	-3.46931863213555	6.97928882660449	5.4513986099708e-16	1.190848627385e-14
MANI120045	-3.05209386554802	7.15113499906227	5.65425360447166e-16	1.23091740839615e-14
MANI6515	-2.35799375704056	8.31208299380623	6.52471255272554e-16	1.41554979525741e-14
MANI3922	2.65578625789402	11.4402665948074	7.5368409384546e-16	1.62955246911638e-14
MANI20890	2.7283065680966	7.57334436978963	8.33105488756675e-16	1.79514396982093e-14
MANI120739	2.13825097278575	9.31520777023252	8.42006461006285e-16	1.80817319677112e-14
MANI28693	2.72653535719119	7.52149579788012	9.60089442510869e-16	2.05478601969809e-14
MANI13409	-2.18825126430015	10.1767129624961	1.0877578098892e-15	2.32018374600945e-14
MANI111828	-4.42025134895786	6.55580181140114	1.27266053736628e-15	2.70547131013939e-14
MANI278	-3.57134068080748	7.07506828939118	1.2871084462874e-15	2.72703411613066e-14
MANI9490	-2.60582471576501	7.76678414295306	1.30492114456637e-15	2.75555848360931e-14
MANI20104	-3.45648996096009	6.8800137196197	1.36850745984441e-15	2.88023081664929e-14
MANI13695	-2.70359974656863	7.61671313360119	1.58453486459142e-15	3.32385045271082e-14
MANI15202	-2.66312528349714	7.66538919351177	1.6781640013593e-15	3.49819350484762e-14
MANI996	3.1265856896387	7.10707203665147	1.67869112150541e-15	3.49819350484762e-14
MANI26072	-4.52020365534336	6.36099972812551	1.84312465664526e-15	3.82826055732712e-14
MANI9721	-1.87886962117227	9.71779917087603	2.53139007083299e-15	5.24063924795e-14
MANI21551	8.09573555833051	6.00909467700134	2.73195304468236e-15	5.63743405148624e-14
MANI10372	-3.40678874557375	9.12355175958896	3.00911385990696e-15	6.18920009821772e-14
MANI10679	2.25594499156051	9.10718635200089	3.74249140370347e-15	7.67271295872539e-14
MANI13671	2.22780065924539	8.3724801469054	3.87369728596807e-15	7.9160878408412e-14
MANI22160	-2.1545050773355	8.52472578727834	4.01898072829798e-15	8.18657328416968e-14
MANI5518	-2.05866353118752	9.17764380031128	4.37550842840032e-15	8.88424547881924e-14
MANI18866	-1.9961466445431	10.3112897293012	4.84713186685652e-15	9.81040906598596e-14
MANI15689	4.43293824107243	6.54260460560184	5.42823170301038e-15	1.0951543897634e-13
MANI10664	4.73208711240511	6.4265640426202	5.55443740192995e-15	1.11705907749925e-13
MANI3343	2.12468526957007	8.48928814621644	6.16761647792673e-15	1.23645096163499e-13
MANI28984	5.77824211590263	6.09672852813177	6.4958801205435e-15	1.2981514373389e-13
MANI110154	5.27429744162838	6.42755022891792	7.60931136282173e-15	1.51588010954326e-13
MANI28824	-5.14957921786848	6.08877825109897	7.64810979281582e-15	1.51883308894947e-13
MANI17800	4.39022590843189	6.48520930383794	8.03199049486448e-15	1.5900831182802e-13
MANI10671	2.75825693954292	8.6865152830278	8.29395029944032e-15	1.63682788619796e-13
MANI17207	4.22697874699207	6.62644290372688	8.41814869918339e-15	1.65617925494804e-13
MANI788	2.44721633669089	7.97262506441068	8.55154852362457e-15	1.67721547669231e-13
MANI23094	-2.31325363212359	9.26499969007314	8.94791657408138e-15	1.74953862644462e-13
MANI2550	2.66634458515237	7.66409059704186	9.86514808445594e-15	1.92294501892395e-13
MANI21355	2.77660575901568	7.74032244738079	1.01037344889782e-14	1.96340975422322e-13
MANI43	-3.40639705619933	7.92866858362324	1.0261151955406e-14	1.98790206842499e-13
MANI18334	5.85065262917413	6.1674494030605	1.14283826618435e-14	2.20728061471885e-13
MANI15597	2.87270912348163	7.34928809417395	1.19490258447365e-14	2.30082306159288e-13
MANI12366	4.65425750160257	7.00176527498221	1.20058113794706e-14	2.30475197239232e-13
MANI3213	1.75517898937567	10.147336435538	1.44739558230364e-14	2.77016646945425e-13
MANI28143	2.48039552341908	7.77432072397023	1.47180420748779e-14	2.80839748627566e-13
MANI25539	-2.14298127161118	8.61308045202435	1.57975118982584e-14	3.00532245872274e-13
MANI23437	-2.68607339787862	7.27347843012728	1.67827130667292e-14	3.18318824184819e-13
MANI6576	-2.65350813787835	7.70480210877705	1.69770312063198e-14	3.21043261767271e-13
MANI4314	8.21028077141481	6.11561765361424	1.70772035575188e-14	3.21976442074052e-13
MANI4612	-5.06820399683586	6.01577248417593	2.26577848753091e-14	4.25926015386004e-13
MANI20597	2.39398161666111	7.73617881153764	2.64513713963528e-14	4.95767567443477e-13
MANI109730	2.95121372055062	7.21574883541071	2.68728907299502e-14	5.02182191074437e-13
MANI113571	7.91629776506038	5.84983678979866	2.84977091006428e-14	5.30979373978154e-13
MANI4575	2.26160748669187	8.46186191578638	3.4105865531974e-14	6.33608968167318e-13
MANI12758	4.01865560921217	6.8831580575025	3.73533970462697e-14	6.91911609029586e-13
MANI15947	3.59713438969626	6.67099271814774	4.03989207648223e-14	7.46143332493147e-13
MANI10263	2.9615061250713	7.05221604586983	4.11265954332883e-14	7.57374947877562e-13
MANI22927	-1.99112235453816	9.39520988657062	4.34843846954276e-14	7.98474136363867e-13
MANI24692	2.91719759555096	7.32612724369469	5.52578563227378e-14	1.01172982602469e-12
MANI9232	3.76312155289957	6.64952506326236	5.84928997040541e-14	1.06787469632618e-12
MANI110970	-3.64178300605281	6.92200101406464	6.10628895186253e-14	1.11159024454164e-12
MANI120428	2.01960923672289	8.65357743427446	8.3120170874545e-14	1.50878590971416e-12
MANI4584	-2.20628922354895	8.18320966030153	8.71610921318258e-14	1.57761576758605e-12
MANI27284	-2.68460734876809	8.0640579960901	8.98750228846602e-14	1.62210333326018e-12
MANI16415	-3.01784725455442	7.44140511497688	9.39981612974162e-14	1.69169986312253e-12
MANI2176	2.45435961225115	7.53362849983787	1.01215989789399e-13	1.8164399300732e-12
MANI16439	8.20333661763791	6.11191220476104	1.28706508137574e-13	2.30326477133202e-12
MANI294	-2.35798091595946	7.59630510251665	1.41274387794058e-13	2.52105139908552e-12
MANI6126	2.98809257931858	8.03239210339145	1.50161846215647e-13	2.67212161734866e-12
MANI122095	-2.3879377789487	8.23835483872534	1.55920441839157e-13	2.76682352675366e-12
MANI111445	-2.96042144889543	8.20658801585291	1.9706563100592e-13	3.48718092855447e-12
MANI18598	4.02066264262836	6.43245391467931	2.01033945043194e-13	3.54749315278171e-12
MANI28870	-2.456453839021	7.41999116251022	2.24795033613684e-13	3.95576816095191e-12
MANI17778	-1.65094569987356	10.1553317765018	2.28196844208781e-13	4.0045069475419e-12
MANI3929	2.47342704076911	7.58772159877643	2.35851551009952e-13	4.12740214267416e-12
MANI10019	-2.19616013155378	8.75336877111673	2.38164810042932e-13	4.15640240116246e-12
MANI145	2.59411080419651	8.72162796754395	2.71462812742905e-13	4.72449702946787e-12
MANI19155	-3.52150309756213	11.1088701166958	2.73175898491801e-13	4.74128579985085e-12
MANI8969	2.21133820657564	8.3469000358531	2.793011281418e-13	4.8343514939298e-12
MANI8351	2.24295376466045	8.53461955602758	3.10175096083087e-13	5.35411235336882e-12
MANI11663	2.53191358588909	7.7803664277631	3.54535010624699e-13	6.10320459866159e-12
MANI9994	3.42514758385703	8.05815471226535	4.20884781559055e-13	7.22575905467916e-12
MANI20636	1.67643930364482	9.72145521160208	4.52287135705434e-13	7.74388920187547e-12
MANI115086	3.29015654416086	6.7129316995575	4.80726151913197e-13	8.20862580153667e-12
MANI4189	-3.71707840579275	6.38158798681148	5.84822012428634e-13	9.9592673353102e-12
MANI10880	2.79467975092529	7.54861249101813	6.52482869791385e-13	1.10817130834542e-11
MANI27534	5.8615888062687	6.182528226336	6.78685839598916e-13	1.14959219087143e-11
MANI115161	-2.56284839268574	7.22480090188931	7.25008214821011e-13	1.22478054423763e-11
MANI16587	2.83811018152628	7.1074248811336	7.94682516177473e-13	1.33891322871923e-11
MANI9437	3.18099492443587	6.74370748432835	8.03277500363801e-13	1.34980449994819e-11
MANI24137	2.6550389989985	7.24168804554321	8.44329016005927e-13	1.41503288793586e-11
MANI21088	2.48813013439611	7.55318559763957	9.15107811377688e-13	1.52960632851653e-11
MANI10583	5.08779147884245	6.26060323344795	9.3221956991151e-13	1.55410815141827e-11
MANI4879	3.80334601711189	6.49390412840261	9.49729187447218e-13	1.57914288778953e-11
MANI1032	3.3139222803195	6.59777794152525	1.18254969812355e-12	1.96111317738551e-11
MANI17752	1.74664306578307	9.25964206860978	1.23112345493164e-12	2.0363360540449e-11
MANI10674	5.16111287845321	6.31050613752164	1.25447906696219e-12	2.06956377323059e-11
MANI121801	-2.27356273884747	7.95633669016636	1.31441781185525e-12	2.16281476314364e-11
MANI2768	4.21782850305343	6.61394519514043	1.3817077334627e-12	2.26764727758711e-11
MANI15684	-2.45577091361929	7.83582248871727	1.39907363222962e-12	2.29021484759034e-11
MANI14079	3.81176712609599	6.67766447927479	1.44084541682354e-12	2.35251435968482e-11
MANI20067	1.92941181337289	8.4046255797221	1.45293639988894e-12	2.36615735046181e-11
MANI7645	2.46935964704197	7.40265453396847	1.49776569763748e-12	2.43290915244447e-11
MANI16236	2.06305615667518	8.24613041741667	1.62990433806815e-12	2.64077851193395e-11
MANI14903	8.08717736699197	6.01030786893758	1.64829993110338e-12	2.66377042437242e-11
MANI5297	4.22170034409536	6.63616056339861	1.67441998064877e-12	2.69909683903561e-11
MANI2262	5.55428630437699	5.89811191079244	1.72783623253365e-12	2.77813262261438e-11
MANI15184	-2.12180065881396	7.92952266238541	1.8079742508588e-12	2.89962452637735e-11
MANI18597	3.33418817453508	6.75683515154584	1.87981062721526e-12	3.00722230389108e-11
MANI3990	7.64800069400127	5.61669419412591	2.14680816479547e-12	3.42058666365884e-11
MANI20354	-2.03991492729547	8.72680625514906	2.1490031446507e-12	3.42058666365884e-11
MANI4713	1.59765164568687	10.9374590763898	2.37001372102454e-12	3.76291652197757e-11
MANI15234	2.90628552617035	7.17329090996091	2.46659850036168e-12	3.90647537494781e-11
MANI16192	8.01681904603647	5.9291663389343	3.12630346967799e-12	4.93893578065089e-11
MANI3373	2.00757958709954	8.11732708937573	3.14175237281782e-12	4.95099534373156e-11
MANI111993	3.16331278625173	6.74444213044521	3.23938753624878e-12	5.09218859606354e-11
MANI18477	3.45831103778613	6.57043151025749	3.93323963999606e-12	6.16759235628095e-11
MANI11602	4.9383438199678	6.14264667007027	4.00057520446398e-12	6.25768985685909e-11
MANI7779	3.74543403675141	6.62008529888957	4.49728702819032e-12	7.01731855260731e-11
MANI110856	-2.35042435120825	8.05559033268627	4.52304375326055e-12	7.04016761103331e-11
MANI12765	1.68249960004423	9.54109097153779	4.765428467241e-12	7.39926209313032e-11
MANI555	-1.57733823549342	9.90074243711393	4.78149981460676e-12	7.40606389377354e-11
MANI16127	-5.64540299771872	5.76785254182005	4.89965402197013e-12	7.57056298272701e-11
MANI30314	-2.3010476388268	7.59737479336699	5.05588015276877e-12	7.7929442257397e-11
MANI8045	-2.02969721867408	10.7762103782391	5.31974808190626e-12	8.17975827642625e-11
MANI10266	-1.66916908978145	10.9428156689987	5.38363457049465e-12	8.25794794287739e-11
MANI9142	-7.59067265602222	5.47216910708173	5.60465139482087e-12	8.57619965850005e-11
MANI20931	3.77658119543539	6.46620788435159	5.76777153643421e-12	8.80453799597848e-11
MANI7889	-2.22178763984989	7.63412385008038	6.0817143597792e-12	9.25080055019153e-11
MANI14528	-1.72167053612462	8.87979787656084	6.08931938347256e-12	9.25080055019153e-11
MANI12667	1.82105160049555	9.15634066688111	6.12098344667544e-12	9.27665792695908e-11
MANI10437	-3.69429546208572	6.16034289118317	6.15837143227524e-12	9.31104606765242e-11
MANI27050	2.9862028047692	6.80619246813982	6.5172478036247e-12	9.83018210380059e-11
MANI109786	2.92058946114211	6.74672071877081	6.61218993009402e-12	9.94969672378756e-11
MANI19617	2.46927268304225	8.44272676040162	6.85295342313647e-12	1.02875497477653e-10
MANI22368	3.41997322924003	6.53071577264437	7.47921230433285e-12	1.1201137103534e-10
MANI2852	4.81748271248584	6.02803148897171	7.51847607834102e-12	1.12333834802572e-10
MANI13019	-7.56905362059991	5.45325897148197	7.77089141847977e-12	1.1583199326134e-10
MANI17430	2.89455033881505	7.96312197936972	7.9166704199456e-12	1.17727950963276e-10
MANI15501	-2.53278589409251	7.03617782785334	8.4742470534261e-12	1.25724484972961e-10
MANI22840	7.65884455693351	5.62775498887749	8.6371113815078e-12	1.27841356546383e-10
MANI602	3.54006289744104	7.46891841041193	8.9909990227457e-12	1.32769181373179e-10
MANI1412	2.3315218889527	7.3975357252474	9.36839595560132e-12	1.3802043809008e-10
MANI16736	1.91387152544138	8.48935844360287	9.53963494698645e-12	1.40217140114058e-10
MANI113436	-2.52009005827837	7.02575289406594	1.0431084509794e-11	1.52965093448021e-10
MANI7540	1.53192216015045	11.3230123865698	1.06772048226629e-11	1.56212684876604e-10
MANI11375	-5.24775051700748	5.41662328413696	1.13763656008056e-11	1.6605823981821e-10
MANI27077	-2.51657148855902	7.13280729076444	1.2491898566375e-11	1.81922246937898e-10
MANI28433	-2.89878312676566	7.08654607270355	1.28451919286986e-11	1.8663828180804e-10
MANI4470	3.60740254187993	6.8917273108908	1.43648741902298e-11	2.08241368409852e-10
MANI113953	-5.02845833737799	5.97968452817356	1.45615240876801e-11	2.10610171450807e-10
MANI2242	-1.74292614130226	8.57995444752382	1.4829634075499e-11	2.13999389221608e-10
MANI8546	1.95688479406321	8.17871532755886	1.64214056010614e-11	2.36430919278918e-10
MANI20163	-4.77822245616793	6.25924899866547	1.66527655354992e-11	2.39218298565504e-10
MANI22949	3.14900501594245	6.9611878302682	1.69427455026915e-11	2.42833241537444e-10
MANI13145	-2.48400065985605	7.04299671537598	1.72754155919645e-11	2.47042342607438e-10
MANI13014	-2.23453953370421	7.48959265193437	1.7390847206704e-11	2.48132921293851e-10
MANI111390	4.0234958333499	6.1646218183196	1.87024786148054e-11	2.66247644999533e-10
MANI7528	-2.87627507380844	6.93186647940346	2.04688807900402e-11	2.90481953389734e-10
MANI21152	5.81413525582708	6.14549273487816	2.04965166795914e-11	2.90481953389734e-10
MANI12831	3.18701039174136	6.49090477010061	2.38706782720981e-11	3.37443601603894e-10
MANI20593	5.2760427901549	5.66167576929886	2.39166814712153e-11	3.37443601603894e-10
MANI110812	-1.83470497685902	10.9495998353683	2.44295983064514e-11	3.43914456158599e-10
MANI4281	-2.97552860349692	6.78259661976664	2.54547798819101e-11	3.57552174172728e-10
MANI28221	-2.41357154107082	8.455385804249	2.65227081273599e-11	3.71728663687666e-10
MANI20461	4.83801629132844	6.05134285386888	2.74439404226318e-11	3.83791087367269e-10
MANI28702	-1.61509911878489	9.35422458946862	2.79570355626927e-11	3.90105331034489e-10
MANI23468	1.8067583151278	8.52851943506291	2.84819644482462e-11	3.96556581933274e-10
MANI3913	1.89635791473876	8.21135197421189	2.90620744896214e-11	4.03746144499456e-10
MANI10358	-3.08810575736707	6.7884859031131	3.03240057149164e-11	4.20355746617057e-10
MANI27320	7.38089585450949	5.39035825179319	3.99439009824743e-11	5.52499154419158e-10
MANI2103	5.3103174347674	5.68955004622401	4.02714652455282e-11	5.55816410305928e-10
MANI10300	3.73722782472492	6.21045334794746	4.21554191485422e-11	5.80553435447858e-10
MANI21850	4.28083997277486	6.04662522454238	5.24521251455486e-11	7.20790049451302e-10
MANI6737	-7.81373736478877	5.65605189909024	5.66022785821848e-11	7.7613730480117e-10
MANI24957	3.41793976633968	6.52046798261258	5.71680777691303e-11	7.8220253275905e-10
MANI7443	1.80932825059029	8.22042760999467	6.46924950880848e-11	8.83247750825468e-10
MANI20230	3.77521075216942	6.23712894733439	6.66996964102913e-11	9.08693713460636e-10
MANI16409	1.91411164135927	8.46746278977894	6.7706019195864e-11	9.20424102158365e-10
MANI19661	-7.47326392685974	5.36965997881502	7.49393664369605e-11	1.016575773829e-09
MANI15776	2.91063133119421	6.64569045832433	8.33359070832626e-11	1.12806190464203e-09
MANI13516	1.77031256206742	8.69079597555592	8.76827913645889e-11	1.18437203261124e-09
MANI13548	2.35428921264837	7.75129012292762	9.06685243631553e-11	1.22209596136296e-09
MANI1592	2.12172792128055	9.30375548751742	1.30409233250845e-10	1.75401803109152e-09
MANI113674	2.80202636726698	6.64424951194868	1.33037172926232e-10	1.78557307306712e-09
MANI13363	-1.99951860607802	7.83056412500616	1.42532836796522e-10	1.90897573172509e-09
MANI11177	2.29638229045963	9.01367692652602	1.54602733961252e-10	2.06626227773107e-09
MANI14892	-1.78418276528978	8.08805473382174	1.6267394910523e-10	2.16955677385607e-09
MANI367	-1.8458872361034	9.20359439558039	1.86274494676701e-10	2.47909437768257e-09
MANI26938	2.8987841328018	6.51423744547593	1.92027110605375e-10	2.5502971607653e-09
MANI21214	4.92142651459514	6.09446938509694	1.97971748154083e-10	2.62374691329731e-09
MANI23892	-1.92836541038788	7.76946406762021	2.3030540123798e-10	3.04589711240627e-09
MANI18694	1.59426458259146	10.6692156221428	2.34538502624562e-10	3.09541961276375e-09
MANI9357	3.23472714648665	6.36909717095519	2.46854788511642e-10	3.25119560337059e-09
MANI114702	1.29767888350843	12.2994778569004	2.57941602892178e-10	3.39016608780487e-09
MANI17632	-3.85417950900064	5.78817542882146	2.60009362058001e-10	3.41026771974624e-09
MANI29284	1.77618398678123	8.11039076199431	2.62835016862655e-10	3.44020626410107e-09
MANI9286	4.16245901440592	5.94014889733005	2.91786672155895e-10	3.81127539815999e-09
MANI10039	-4.47894245145087	5.98603802978233	2.96232407881836e-10	3.86138334142269e-09
MANI17524	7.24113849684135	5.27381378835531	2.97952457252679e-10	3.86934196975544e-09
MANI4036	2.40283875358702	7.98206429688275	2.98064543210837e-10	3.86934196975544e-09
MANI111	3.87778796263572	6.32757497967291	3.09597969006439e-10	4.01084485410182e-09
MANI13066	2.11831554732239	8.64722090615247	3.17857346841853e-10	4.1094414127411e-09
MANI11378	-2.16653512931532	8.33483423194611	3.23491173308694e-10	4.173760861325e-09
MANI15681	2.05940143114718	7.58678266333798	3.25884121641929e-10	4.19608924919029e-09
MANI5536	-1.60926581467797	8.54938447863788	3.70387054351498e-10	4.75943608380678e-09
MANI20596	-2.05783023474191	7.51857250992182	3.78166516583505e-10	4.84956453958807e-09
MANI203	1.7594776081802	8.13076520924669	4.03138830624977e-10	5.15936261011965e-09
MANI111825	-2.84730578951116	6.7173610237413	4.29663195017146e-10	5.48773455732584e-09
MANI1706	1.77688261953636	8.19496247099972	4.53394558960331e-10	5.77471193662254e-09
MANI10871	4.07556867494776	5.85730017430113	4.53955255633469e-10	5.77471193662254e-09
MANI8104	2.47076694142229	7.08238659313605	4.61783976183111e-10	5.86252803430863e-09
MANI4327	4.51141346130458	5.77323978098394	4.81159495003595e-10	6.09629080169554e-09
MANI24130	-1.92943268687969	8.70514931171378	5.06995535833814e-10	6.41081181538366e-09
MANI24035	1.45935717437791	9.54165161609957	5.36480842766396e-10	6.77013175084685e-09
MANI24379	4.59685524903845	5.82441740286795	5.81514895973415e-10	7.32385062821388e-09
MANI18046	4.81892543715324	6.02191365337344	5.86511255369651e-10	7.3721206404102e-09
MANI14611	1.76255820476772	8.48501442703483	5.91775129270003e-10	7.42355533450588e-09
MANI121048	7.39718375617589	5.39987734864064	6.31866105907377e-10	7.91081379629097e-09
MANI25168	5.22936677349376	5.62455891816223	6.43654884386164e-10	8.04251221417425e-09
MANI20845	3.70190282126502	6.58408203665184	6.54211226111593e-10	8.15832306578139e-09
MANI23896	-1.8877282394826	8.19690790749524	6.63422150088487e-10	8.25693383263373e-09
MANI16433	1.85632806563852	8.317898643806	7.09484458076376e-10	8.81290988610557e-09
MANI27741	-3.23760322702489	6.15607519215309	7.63186635582254e-10	9.46142335893069e-09
MANI14075	-3.29860908230973	6.03857045890833	7.93481045634888e-10	9.79956421040471e-09
MANI14989	2.43495623086565	6.87181230279017	7.93555870550532e-10	9.79956421040471e-09
MANI14881	-2.4023418687894	6.79964421004912	8.03384318135542e-10	9.90163357079506e-09
MANI19204	7.32583890090774	5.34171380703146	8.24395174441717e-10	1.01408610292976e-08
MANI12574	-2.74544880918788	6.83533285810508	8.5785485967834e-10	1.05319971629114e-08
MANI10881	1.93145480699991	7.57542924039836	8.8209546661387e-10	1.08086552823963e-08
MANI19674	-2.667268407307	6.49894794490852	9.54161820141556e-10	1.16691411787582e-08
MANI25026	-4.59916140202579	6.09798678432327	9.71937111760444e-10	1.1863625439311e-08
MANI4936	4.34117517785959	5.6169064756813	1.04554299482518e-09	1.27375286004183e-08
MANI6277	1.97398144506537	7.88830188157237	1.12193456150005e-09	1.36419490347463e-08
MANI13928	-3.01627132069982	6.51611697140939	1.13559867318925e-09	1.37816429016358e-08
MANI20562	2.40126455097498	6.96194571785609	1.1383597528076e-09	1.37887362027459e-08
MANI5018	-3.9828646407371	5.54850666040684	1.17559126604317e-09	1.42125394472967e-08
MANI120333	-3.37872834880124	5.89520660272513	1.19240007537928e-09	1.43882942429099e-08
MANI19868	4.15950054138433	5.9224000756151	1.21120977136366e-09	1.45874789003589e-08
MANI19758	2.42787574984002	6.77319368316622	1.24155427288026e-09	1.4917421531599e-08
MANI13439	-2.17426675426492	7.14609207701517	1.24331469118931e-09	1.4917421531599e-08
MANI9294	-2.9873155148264	6.23439506142662	1.25465042121259e-09	1.50249724355043e-08
MANI939	1.94154156737348	7.51137303629384	1.26310945501364e-09	1.50977328254932e-08
MANI16798	1.77926967887327	7.80257939985059	1.28922140610186e-09	1.53808241198781e-08
MANI24377	4.9514739729351	5.39166614518801	1.3527096501177e-09	1.61079241231121e-08
MANI27382	-4.02374623724874	5.58111468272716	1.35866593819136e-09	1.61186020228038e-08
MANI16556	4.95148072126442	5.39166614518801	1.35869510342182e-09	1.61186020228038e-08
MANI6620	1.90818948206322	7.78472900162133	1.38569764948304e-09	1.64082142233179e-08
MANI6775	-3.54316074138668	5.81239567221587	1.42370788667871e-09	1.68268460113985e-08
MANI18416	2.65859987939883	6.53275577595368	1.49825387014114e-09	1.7674931596544e-08
MANI5249	3.99474653965807	6.12225732065639	1.51862917533306e-09	1.78819996760873e-08
MANI22955	3.49090831073174	5.99067169475908	1.55608096955543e-09	1.82890036032164e-08
MANI3274	-1.93186386131703	7.46364788095687	1.59284736204532e-09	1.86864593306613e-08
MANI5390	-4.58465102742424	5.59234958787891	1.65478633667456e-09	1.93772115394331e-08
MANI19310	1.99677021758535	7.6130074549155	1.68067943089013e-09	1.96441036802379e-08
MANI19725	1.7946887453715	7.96137202844848	1.68542139692958e-09	1.96632496308451e-08
MANI13331	-1.59549251074663	8.54535317139831	1.73031755812287e-09	2.01499296520375e-08
MANI14123	2.88922322994828	6.51339373239107	1.75944859551788e-09	2.0451572206616e-08
MANI111407	2.54180960067146	6.72602141786876	1.76337188092642e-09	2.04596352851079e-08
MANI10631	1.78290893508811	7.93462693524059	1.86364641875972e-09	2.15835467328023e-08
MANI26485	-2.55341988989875	6.57135199992179	2.03264757815423e-09	2.3497851108772e-08
MANI24697	-2.53919835326085	6.65719023090035	2.0663831926099e-09	2.38443306469649e-08
MANI12632	7.72540684778162	5.66521675091042	2.15608572743521e-09	2.47932953821106e-08
MANI3408	1.69364736852191	8.69951087936161	2.15644921160899e-09	2.47932953821106e-08
MANI5344	-7.18734462078424	5.12981695508452	2.19045552060287e-09	2.51386516721362e-08
MANI15278	2.05321609074873	7.55699954955095	2.19606426959963e-09	2.51574451137679e-08
MANI17064	3.67797524036036	6.18181630447876	2.23120976450294e-09	2.55139239316357e-08
MANI8235	-2.20162626855131	7.12592892047857	2.37575882703206e-09	2.7117895800447e-08
MANI5847	1.49388892930148	9.80665782733382	2.48393189759095e-09	2.83016341209329e-08
MANI12184	-2.97139586018917	6.35427422835696	2.60740653381699e-09	2.96510584281662e-08
MANI29545	7.08679770035611	5.14713378264173	2.61172700914234e-09	2.96510584281662e-08
MANI21181	-1.49742148258163	8.87107323699251	2.65823204375241e-09	3.01250447176592e-08
MANI5208	7.22693307364733	5.26399677454777	2.68413180661151e-09	3.03642410622927e-08
MANI11038	2.55818039825879	6.65138893219281	2.82535526580664e-09	3.19048584828611e-08
MANI109599	1.81431525252617	8.90470620339421	2.92545609983287e-09	3.29764490968705e-08
MANI5	2.64421215520278	7.42048591672308	2.93392539425913e-09	3.30131747293634e-08
MANI7085	2.90175212260113	6.38936698431173	2.97182531461918e-09	3.33663574590621e-08
MANI5733	-1.8524588365199	8.06791168766051	2.97584719248147e-09	3.33663574590621e-08
MANI11787	3.02632511212875	6.20436266291832	3.04290790845724e-09	3.40579886927148e-08
MANI2836	4.87744150177007	5.33095630843574	3.0982171694906e-09	3.46158831899876e-08
MANI8919	-3.62881579972995	6.29359212966738	3.31030676679219e-09	3.6920410858501e-08
MANI12537	-2.21814257523542	7.06199842614474	3.84977117769997e-09	4.28616878923186e-08
MANI18158	-2.691082967528	7.02052114082703	3.87430633658497e-09	4.30591765653785e-08
MANI13612	3.40873601023764	6.15177658137137	3.90373682793584e-09	4.33102851225457e-08
MANI7425	-2.62711617996345	6.48525623969419	4.01407909421415e-09	4.44566277305011e-08
MANI24519	7.04773817409259	5.11558634333344	4.08398328780515e-09	4.51518920213711e-08
MANI11947	-3.00735683371987	6.24690723966796	4.10820425810203e-09	4.53405469949065e-08
MANI14818	3.67954004105108	5.89206554109216	4.25327493217623e-09	4.6859994252759e-08
MANI3839	-4.33565583009909	5.38710856368414	4.29598637987767e-09	4.72483918689671e-08
MANI3734	1.45310205986597	8.84631880531637	4.62187125227396e-09	5.0744461669247e-08
MANI14607	-1.45131941452312	8.83286485490872	4.86547778627073e-09	5.33266466713236e-08
MANI2519	-1.45516697373315	10.258783529908	4.95293577000413e-09	5.41914475008224e-08
MANI9807	-1.48921420269333	8.93615028006203	5.11849454546229e-09	5.59063154232821e-08
MANI2130	1.69750764908973	8.04755761740624	5.18100801857605e-09	5.64917139374858e-08
MANI29765	1.41142456659054	9.42875346476112	5.39682013950171e-09	5.87437381163975e-08
MANI23119	-1.59284471884685	8.57265413215299	5.41322744771066e-09	5.88212622319846e-08
MANI27822	3.80089819743993	6.87916332814254	5.54176606072033e-09	6.01148767031906e-08
MANI24792	-3.11707914410034	6.18640365802717	5.6563587956859e-09	6.12530478131114e-08
MANI109728	3.44633222261398	5.96197404616551	5.78270889029717e-09	6.25144382594412e-08
MANI22356	3.08747770448701	6.0937839387542	6.21278199436449e-09	6.70493593429285e-08
MANI24690	1.49085410890221	8.69033329802825	6.31448109672738e-09	6.80310165778367e-08
MANI12580	2.84776467867978	6.35724613186923	6.99582280384093e-09	7.52436968800208e-08
MANI10034	-7.07090201301456	5.03354223980302	7.03770763936517e-09	7.55658947379294e-08
MANI8549	1.87590773057202	7.47015636365318	7.45310628538395e-09	7.98907416546656e-08
MANI25386	-4.30053044897995	5.35859942876552	8.10413192442959e-09	8.67224252386173e-08
MANI16533	-1.85745045372886	7.67058033859799	8.14444990705555e-09	8.70068974050538e-08
MANI11327	3.84562472969786	5.67698119065101	8.37030477970312e-09	8.92691595613119e-08
MANI10537	3.41637303515013	5.92239556558416	8.65612498686033e-09	9.21622719189247e-08
MANI486	-1.59656083154683	8.05742912402379	9.20110207009328e-09	9.78003047215452e-08
MANI14271	3.56779148375511	5.79317607212259	9.24205136854784e-09	9.80710141034348e-08
MANI25937	-2.48258228402622	6.84494512687333	9.5015160961714e-09	1.00655693092384e-07
MANI10519	1.75097553844089	7.76351253219957	9.5429594652246e-09	1.00925956948577e-07
MANI15194	-1.41295880638481	9.59247562299992	9.71408905923212e-09	1.02564590317059e-07
MANI22710	3.26930740135045	7.0264226406845	9.747423182374e-09	1.02745300932345e-07
MANI1178	1.7882048805209	7.55282559261485	9.91200880385094e-09	1.04306604273083e-07
MANI18955	5.01515947516675	5.45035432191959	1.04872092165877e-08	1.10176567806108e-07
MANI28467	4.12713996652616	5.44929856757664	1.0519026221658e-08	1.10327866083118e-07
MANI27064	1.6573140248652	8.38436174383967	1.17933271141865e-08	1.233027459265e-07
MANI23421	1.57580443900337	8.35136905484973	1.17950219465602e-08	1.233027459265e-07
MANI23844	2.74377938356637	6.39415340442144	1.18921698447567e-08	1.24113502416036e-07
MANI115321	1.30279985668792	10.3837873175836	1.24495438166222e-08	1.29716875128786e-07
MANI25880	2.49764438370912	6.6647457183116	1.34643723168884e-08	1.40060424675679e-07
MANI20308	-1.58671206453178	9.01866868794983	1.34887026026287e-08	1.40083493422381e-07
MANI23	-1.9800983605658	7.4697030573664	1.41688736841225e-08	1.46906407183168e-07
MANI14779	-2.76783522720957	6.3971898824423	1.51792136020703e-08	1.57124702890711e-07
MANI5419	2.56651690023916	6.63052854805448	1.55090008775463e-08	1.60276542511021e-07
MANI24082	-3.35790025709322	6.68413697860148	1.58533881662783e-08	1.63568752497351e-07
MANI19956	-1.35598879974542	9.04501391120879	1.64412121860092e-08	1.69357852355071e-07
MANI29749	-1.37887222036231	9.14561926026163	1.67671447872449e-08	1.72434841277916e-07
MANI28733	-2.89400936307158	6.01442919151226	1.68259843687332e-08	1.72759499150608e-07
MANI14329	4.2937699738374	5.58577808870976	1.70460313505036e-08	1.74735612630162e-07
MANI25829	6.97254895908908	5.05541398400089	1.83456462869659e-08	1.87753908284215e-07
MANI415	1.81780254343214	7.55330497601939	1.87453994754409e-08	1.9153565431761e-07
MANI775	2.30850063825988	6.87183532591708	1.96860293130048e-08	2.00822859416884e-07
MANI1415	-1.37781379436075	9.38363842831341	1.97215451200503e-08	2.0086171758122e-07
MANI6525	2.91965847809287	6.39416033240883	2.00882845660735e-08	2.04268511598838e-07
MANI15041	2.17716686118118	6.9717774065047	2.12549594695187e-08	2.15785526024682e-07
MANI7258	1.73399732055191	7.82676793436119	2.14857778387245e-08	2.17779844173312e-07
MANI117820	1.5377000086259	8.21642694094356	2.17886236576342e-08	2.20438642275497e-07
MANI10748	-2.88453677863007	6.15591301211706	2.18176840894612e-08	2.20438642275497e-07
MANI15436	2.3523869558635	6.72313572803987	2.21414736150354e-08	2.23353877947849e-07
MANI10743	-3.6550121217797	5.63516513669826	2.23567721235264e-08	2.25167172341081e-07
MANI4613	1.52604396201283	8.21311234873011	2.27411406954507e-08	2.28523057475558e-07
MANI111577	-4.48115256231754	5.51379548318254	2.2762123009799e-08	2.28523057475558e-07
MANI2254	-1.72620281192129	7.59054298174007	2.30414887489495e-08	2.30961758266764e-07
MANI4356	2.38224103674983	6.65205441818706	2.36481869196871e-08	2.36668663722303e-07
MANI15038	1.86539183069882	7.30751467945519	2.41784769433409e-08	2.41594087438587e-07
MANI1205	-1.63399912137034	7.8401488180738	2.42934082258575e-08	2.42360222221744e-07
MANI25463	2.76703151654634	6.42579026765136	2.47412796622454e-08	2.46440262044536e-07
MANI18766	-2.8927643881275	6.27047498106561	2.57425366107894e-08	2.56010941019389e-07
MANI4736	-4.9043290084937	5.13951657496991	2.60442695650592e-08	2.58605717389734e-07
MANI21130	-2.83213142493707	6.5338566063271	2.65987744976966e-08	2.63698335591406e-07
MANI5408	5.2440493217317	5.61562069313709	2.74995245466992e-08	2.72202325005218e-07
MANI16775	4.89663435176434	5.34843192044443	2.79697135415807e-08	2.76424548027946e-07
MANI24699	4.87548748096835	5.33602756640048	2.86607839626793e-08	2.82813187544507e-07
MANI110873	2.20174044162521	6.80502740485832	2.9819149116937e-08	2.93785862606215e-07
MANI15898	1.85355761552783	7.45484444524039	3.02984836496133e-08	2.9804486633587e-07
MANI13172	-3.32341650339288	5.62183852625536	3.13335710465105e-08	3.07749104774642e-07
MANI16047	1.96858026248079	7.26254927415765	3.14418317712069e-08	3.08334371935907e-07
MANI20729	-1.86141865046738	7.55325101811344	3.27262770391591e-08	3.20071343761943e-07
MANI17165	2.02854431627569	6.96223404198705	3.27397365047733e-08	3.20071343761943e-07
MANI10017	-6.91192191096215	4.90537052745095	3.31891092529824e-08	3.23964571829959e-07
MANI117248	4.17583223962385	5.48236768897632	3.39611119714768e-08	3.3099022206047e-07
MANI21091	-7.08439108880127	5.03937583827315	3.42780226087484e-08	3.33565703880831e-07
MANI28929	-1.73073711388607	8.05922069173695	3.43505397611814e-08	3.33758695378964e-07
MANI28947	-2.80186158466129	6.07959639345315	3.48518246193848e-08	3.38110733482086e-07
MANI15861	1.85707155651982	7.73094226065811	3.51397933201655e-08	3.40383166182337e-07
MANI25229	-1.63186921988347	9.03716054263663	3.55010292091053e-08	3.43357282503331e-07
MANI13554	-1.9831368045734	7.78327525282486	3.62463319254007e-08	3.50031269432032e-07
MANI14203	-3.03131187578926	5.81006899256228	3.64144322277217e-08	3.51119373154668e-07
MANI20445	3.79670401091579	5.62478126536267	3.68789875713453e-08	3.55058337787952e-07
MANI13256	1.29525831569109	9.57612726150627	3.75373702734146e-08	3.60848620154904e-07
MANI120639	2.34089004306009	6.9498406751783	3.89978837651494e-08	3.7432059644276e-07
MANI120365	-3.83824304517681	5.44856140300755	3.94827945224284e-08	3.78401669137041e-07
MANI14731	1.96756268201179	7.15558716174931	3.96723149583016e-08	3.79643678641754e-07
MANI2338	-4.46387450358544	5.46652644583957	4.04957703531062e-08	3.86939223509695e-07
MANI10315	1.28708272651512	9.39422865610006	4.16712287558601e-08	3.97571135795744e-07
MANI12123	-1.25496773852758	10.7349786832168	4.18414660734511e-08	3.98595018910245e-07
MANI12325	1.51948136283078	8.36768447010232	4.19518101964117e-08	3.98607715697792e-07
MANI15059	-2.14775741919222	6.85244294845634	4.19686418895702e-08	3.98607715697792e-07
MANI27965	1.53939597949981	8.42624278779045	4.23139579063456e-08	4.01285813378293e-07
MANI3418	4.14990446421001	5.46727546887222	4.28939725014298e-08	4.06178349471685e-07
MANI10921	4.73975963295177	5.21947266414558	4.38968315798302e-08	4.15054370236156e-07
MANI109517	-2.26316747901374	6.89319757771753	4.42409752426128e-08	4.1768491529352e-07
MANI116079	-4.54524390233562	5.55006907007121	4.60925267231077e-08	4.3451809046263e-07
MANI117325	1.51165010175624	8.47008197154844	4.66604662785148e-08	4.39218505013954e-07
MANI27955	-1.68493679627242	7.49384599485193	4.77721982103291e-08	4.49016135997678e-07
MANI3282	4.84132503811181	5.30846010046326	4.80181844712278e-08	4.50659553518856e-07
MANI19719	-2.02829347162472	7.02255153320933	4.82433318539576e-08	4.51921791140188e-07
MANI3465	-1.43391095599139	8.98409411358475	4.82953516340817e-08	4.51921791140188e-07
MANI20841	2.49075230416324	6.40458177361877	4.85963876855801e-08	4.54068017681637e-07
MANI10995	2.73887267219552	6.26399717235987	4.93444645134997e-08	4.60378766852755e-07
MANI21372	6.93638108397388	5.02417774693893	4.95675991866937e-08	4.61780501246624e-07
MANI113015	6.93639662911337	5.02417774693893	4.98340048776706e-08	4.63580647430313e-07
MANI4768	-1.37706494245947	10.1840714023462	5.02539992871176e-08	4.66802178128871e-07
MANI20014	6.83052563469419	4.94309850278906	5.04407679973669e-08	4.67851047237656e-07
MANI269	-4.07653441776778	5.17157681496055	5.09055974227239e-08	4.71472163264555e-07
MANI118290	-1.25732007676221	9.85537881166537	5.46162234131978e-08	5.05100401930814e-07
MANI112243	-2.68330799166964	6.33866201939188	5.56253735487151e-08	5.13683296546808e-07
MANI2738	-2.077216014131	6.87262828836719	5.57162509553669e-08	5.1377358049818e-07
MANI12843	-2.03501899814022	6.97849590581019	5.59264946544431e-08	5.14895151529132e-07
MANI12716	-1.53643695760712	7.83430959945559	5.60004355806743e-08	5.14895151529132e-07
MANI12375	3.18740576100097	5.74581165246761	5.9300515727874e-08	5.44447488603017e-07
MANI26049	-4.85588263303888	5.09422460441641	6.20156176830424e-08	5.68551285126011e-07
MANI10230	-1.85023946627314	7.08899685353963	6.5418947272988e-08	5.98885882910952e-07
MANI20289	-1.61919087289684	7.81008025189409	6.68437091685805e-08	6.11046028258236e-07
MANI110935	2.82239310158772	6.04659998937972	6.84593081992008e-08	6.24913137524405e-07
MANI10004	-2.83047424985565	6.62990512979689	6.97379065851621e-08	6.35668544197125e-07
MANI11153	1.96069952551131	7.13962245129283	7.11747491957533e-08	6.47833385280312e-07
MANI21265	2.96492805417013	5.99553229830772	7.4333432410733e-08	6.75613047807738e-07
MANI10544	-3.79541001914766	5.74686376093484	7.75990417142941e-08	7.04283566275148e-07
MANI16988	1.92020779110291	7.07461142127325	7.78312438796657e-08	7.04958134317614e-07
MANI160	-1.69665248051598	7.64875687488985	7.78959264439353e-08	7.04958134317614e-07
MANI2981	-3.96632466674807	5.54333568378859	7.91867898699224e-08	7.15618136698942e-07
MANI18554	-1.5057766037133	8.21829264446029	8.1845732068853e-08	7.38593607772342e-07
MANI115208	-2.11801747523042	6.86324255743784	8.2468574002481e-08	7.43155641971148e-07
MANI20628	1.48789868509454	8.09571641054267	8.48175529772189e-08	7.63010449490908e-07
MANI109779	-1.87470847210175	7.11882525456095	8.49127650972518e-08	7.63010449490908e-07
MANI11702	7.08152102717278	5.13354395036657	8.9547191064438e-08	8.03514809338831e-07
MANI6108	-4.58176898793746	5.55552360666443	9.12983791118293e-08	8.18069634615896e-07
MANI15113	7.20160194328648	5.2541944889718	9.63352657502209e-08	8.61982921649223e-07
MANI19628	-1.5960713470591	7.60140806232495	9.84727106891417e-08	8.79865475621597e-07
MANI9851	-1.79716485668797	7.12259037055911	1.00524865628052e-07	8.9693665317424e-07
MANI6043	-2.17567415535806	6.81435711509531	1.02660506108715e-07	9.14703665539675e-07
MANI15165	2.91514741982958	6.27189643741054	1.04273288479931e-07	9.27768655225232e-07
MANI13367	-1.64511598865097	7.44458916287345	1.04651800323104e-07	9.29830511987184e-07
MANI28470	-3.39289449880883	5.40732209025752	1.05468462326184e-07	9.3577410201173e-07
MANI112777	1.64454852174448	7.79899564177451	1.11370290531944e-07	9.86756350377438e-07
MANI16052	2.60799040931821	6.49534829489998	1.13936506154801e-07	1.00808347275232e-06
MANI12411	-2.44914237525338	6.4290335722337	1.15094178028651e-07	1.01690602205231e-06
MANI6167	-2.41312200627474	6.45255570422949	1.15347790346044e-07	1.01699337341315e-06
MANI19592	2.69504946481525	6.49444727502464	1.15425135830158e-07	1.01699337341315e-06
MANI5240	4.00825924765221	5.35477501324551	1.15720434160287e-07	1.0176431205112e-06
MANI17084	3.54377223652298	5.78504766151469	1.15820156257075e-07	1.0176431205112e-06
MANI4751	1.70387749849596	7.3730782333433	1.16863365942652e-07	1.02538701280706e-06
MANI26872	2.00748399541956	6.8812138868548	1.17037018197577e-07	1.02549033233977e-06
MANI110081	2.0081186538929	7.38601309619654	1.19363486925801e-07	1.04443051060076e-06
MANI117369	2.62021347463501	6.30162942001005	1.21902077389205e-07	1.06517194518705e-06
MANI17446	1.92771668136571	7.4533695378744	1.22091334194928e-07	1.06535620127392e-06
MANI5840	-1.61139554504302	8.17688567464389	1.23607830867595e-07	1.07710537626714e-06
MANI22026	-5.01799114727786	7.29071118414972	1.31017729309087e-07	1.1401062021608e-06
MANI3468	1.47296190270913	8.20540887285106	1.31451516780828e-07	1.14231187764958e-06
MANI3938	1.83381564894936	7.32962594923282	1.34230854046799e-07	1.16486638409106e-06
MANI24972	3.97472952378414	5.32769200395991	1.38527920549695e-07	1.20051214320427e-06
MANI5033	4.78306994795431	5.25901793463179	1.3912634664609e-07	1.20318069927967e-06
MANI18096	6.77406278893209	4.89829174771942	1.39386374239516e-07	1.20318069927967e-06
MANI10757	1.77718371296303	7.58640322463864	1.39405624825774e-07	1.20318069927967e-06
MANI1	-1.79309554731011	7.15817337968136	1.40349358324059e-07	1.20967780269784e-06
MANI13099	-2.27778971943181	6.49920199966347	1.43120088810272e-07	1.23188282963732e-06
MANI8982	-4.76304733451516	5.02042096718797	1.56946085972488e-07	1.34905489095755e-06
MANI16787	4.11896294328383	5.42836261149361	1.63460518451692e-07	1.40314686231906e-06
MANI4423	-1.95371273711283	7.13648067049156	1.67149385672105e-07	1.43287057947603e-06
MANI111198	2.80783767085244	6.16619111222745	1.7281695841491e-07	1.47945328588981e-06
MANI3385	-1.58049478546363	7.60618670944278	1.73292683823644e-07	1.4815238218931e-06
MANI4219	-3.00476453300025	5.60105903402219	1.75446365132022e-07	1.49791472117434e-06
MANI4204	1.91146390096159	7.07851596559777	1.8003325790867e-07	1.5350076565968e-06
MANI20064	3.1591869910337	6.15196502170639	1.81544054868171e-07	1.54580858547025e-06
MANI7740	4.77595863427829	5.26312880037087	1.86526616038718e-07	1.58610216457084e-06
MANI5584	1.35691179620807	8.4279729506459	1.95706988234332e-07	1.66193534914812e-06
MANI10532	6.72568984738723	4.86049120030142	1.98140465429379e-07	1.68034785608449e-06
MANI20600	-1.71948521202142	7.30425314952751	1.98795393671389e-07	1.68364815362065e-06
MANI8095	2.21394227464273	6.62527495731293	2.00460304949816e-07	1.69548201850078e-06
MANI10385	2.15736708471378	6.65537882996381	2.02240522408673e-07	1.70825827927859e-06
MANI1731	1.33039868828917	8.74810907499597	2.07374915590743e-07	1.74929439449715e-06
MANI23495	3.6750641230027	5.55270632591235	2.14228368117021e-07	1.80470307449645e-06
MANI6615	1.67727711514241	8.2838684170169	2.16144849308078e-07	1.81842977472334e-06
MANI1692	4.47947516621436	5.74110571694724	2.17998203153051e-07	1.83158967768511e-06
MANI25630	2.23223488473454	6.55086846247782	2.29936464463984e-07	1.92933444023753e-06
MANI8621	-1.8533921814757	7.16054402249885	2.35270682528512e-07	1.97148118229911e-06
MANI109620	1.37931085402059	8.90781812956389	2.37799926270012e-07	1.99004297611694e-06
MANI11630	6.6848351190489	4.82987040501518	2.41259962138669e-07	2.01633490784758e-06
MANI13305	-2.02345859908566	6.74095327234709	2.50234980348168e-07	2.0885884064633e-06
MANI9776	-2.63573722540003	5.9592110717039	2.62169744666165e-07	2.18532280586862e-06
MANI9630	-6.69722362685667	4.73803869181939	2.69610466287288e-07	2.24439198939549e-06
MANI111449	-6.76888939943521	4.79092660768273	2.82920367761542e-07	2.34980160829734e-06
MANI12809	1.95718159814244	7.09733502707371	2.83014779341889e-07	2.34980160829734e-06
MANI26826	-2.09474064865853	6.69466068797579	2.89959184240982e-07	2.40353997730051e-06
MANI5981	6.62267006214034	4.78158047793064	2.90245948324371e-07	2.40353997730051e-06
MANI8135	-1.62413892933086	8.31257986178628	2.91682942179649e-07	2.41228647350924e-06
MANI14297	1.56734687029696	7.84470033332257	2.95548390410399e-07	2.44106786603634e-06
MANI945	-1.67141562814314	7.22930982049282	3.0956281661466e-07	2.55349016048681e-06
MANI18297	-1.40993864999724	8.0546084999801	3.10103629952341e-07	2.55462483192208e-06
MANI20133	3.33172008290364	5.87262109561423	3.11774234514304e-07	2.56505165668586e-06
MANI858	2.25464988663066	6.63044315286414	3.14090941214908e-07	2.58076019792016e-06
MANI121412	6.7210988123156	4.85776718302726	3.17779156888304e-07	2.60768258923239e-06
MANI13481	1.28768593366034	8.62600446948829	3.23664248192085e-07	2.65253947257032e-06
MANI20888	3.38105775025544	5.63068890597879	3.59414141507302e-07	2.94030384661943e-06
MANI29484	-3.30443297914146	5.35025780843182	3.59980138279899e-07	2.94030384661943e-06
MANI17556	-1.18305668571588	9.38510596345102	3.60169816097345e-07	2.94030384661943e-06
MANI25436	-1.34358742952626	9.42665708533274	3.65002566149835e-07	2.97329756041017e-06
MANI23125	-6.79258272987624	4.81513162806746	3.65150039778866e-07	2.97329756041017e-06
MANI10036	-4.67006830421545	4.94866506754605	3.69633419363721e-07	3.00594057980639e-06
MANI4414	1.47691706372819	7.78621918655473	3.84110042306775e-07	3.11840321327974e-06
MANI18009	-1.42280143304681	7.93269712746599	3.8444718383133e-07	3.11840321327974e-06
MANI1193	1.53852237124029	8.61407853782257	3.93557728328099e-07	3.18822021605947e-06
MANI19836	2.72217006056938	6.0990881753349	3.97259821106648e-07	3.21410085148227e-06
MANI22429	3.25608395425042	6.02860747618598	4.04038390148215e-07	3.26477449182263e-06
MANI13564	1.78265315142734	7.16457984574932	4.08177716145105e-07	3.29402016787165e-06
MANI10627	1.14561110060299	9.65560148360518	4.18207451988973e-07	3.37066693174319e-06
MANI1438	-2.493596017598	6.06889210841499	4.33273733610349e-07	3.48766086711762e-06
MANI1433	-1.63563266341197	7.32689607553672	4.58142549710628e-07	3.67969089332882e-06
MANI7125	-2.39886512163078	6.79150399780782	4.58291415128089e-07	3.67969089332882e-06
MANI19286	2.54088903147072	6.80887858672944	4.59784255780505e-07	3.68700412705e-06
MANI110194	1.56469540586797	7.67972011353455	4.73966470914196e-07	3.79592616086148e-06
MANI8590	-2.34372324647936	6.729521047259	4.75271249418849e-07	3.80156990538941e-06
MANI121338	-1.52976110039474	7.48687094596711	4.79281756478986e-07	3.82881453631069e-06
MANI3991	2.6573877953903	6.04111192930986	4.9582628072481e-07	3.95599431787364e-06
MANI110640	3.61785494250153	5.50741487530825	5.12769891788536e-07	4.08603429494386e-06
MANI15872	-1.45848476544443	7.87891262615782	5.21890541216003e-07	4.1534881640746e-06
MANI17462	-1.65059145015737	7.38798191112902	5.23358479342522e-07	4.15994475111026e-06
MANI20007	2.9279648961718	5.75759719868593	5.49528577248702e-07	4.3624856351761e-06
MANI113647	2.40138364476016	6.31736500695981	5.54840371702303e-07	4.39914111981738e-06
MANI5299	6.71497565684524	4.85504495240769	5.71188466773511e-07	4.52309867126274e-06
MANI10530	2.21457522594557	6.78297116523273	5.85023120531673e-07	4.62686825039719e-06
MANI1273	1.54553862106103	7.61180449993392	6.03851158029951e-07	4.76982180314182e-06
MANI19168	-2.12665148525585	9.10827258140612	6.10143889509326e-07	4.81352620179524e-06
MANI24327	-1.4707942141351	7.64127501790738	6.11190818279242e-07	4.81578835049627e-06
MANI17278	2.70233892908438	6.31883691723331	6.12560750392578e-07	4.82058677482855e-06
MANI9791	-2.29944644603563	6.54648050236955	6.22497997703742e-07	4.88876803280666e-06
MANI1225	2.10077930832676	6.52395340284167	6.22768082474345e-07	4.88876803280666e-06
MANI21954	-4.61326444178779	4.90384449053569	6.72089990510381e-07	5.26845013005746e-06
MANI13586	2.01185254200962	6.66876966963911	6.72798130263061e-07	5.26845013005746e-06
MANI23973	3.01508195716219	6.65901160584892	6.79098720326795e-07	5.31122270774104e-06
MANI8867	-2.10342537395869	6.7562351483367	6.81824383600022e-07	5.32596482133926e-06
MANI27340	4.42973473374244	4.97764668020032	6.83164012600402e-07	5.32985716727037e-06
MANI7552	2.23389691621558	7.0488556129538	6.883515619145e-07	5.36372342525014e-06
MANI14981	1.63364159532437	7.48726400281955	6.93825285748602e-07	5.39973364277321e-06
MANI30363	1.9235409015935	8.02433450451954	7.12199102354354e-07	5.53592799192004e-06
MANI24598	-1.67807130749972	7.81348004644671	7.15285070259488e-07	5.55310161776208e-06
MANI10710	2.77846512154059	5.82874150240563	7.17145700316275e-07	5.56073196022473e-06
MANI20749	-1.92807642498983	7.04647456352901	7.19325884477558e-07	5.57081843296495e-06
MANI16085	4.88974782472558	5.36815090993464	7.43540904902149e-07	5.75132067467047e-06
MANI8602	-1.38720578902002	7.93199456685825	7.61462226466968e-07	5.88276000569297e-06
MANI10186	1.71839853595962	7.15712357768644	7.83619702006542e-07	6.04656615372892e-06
MANI16250	-1.64336295140801	7.14571636313659	7.90732570113771e-07	6.09402777575516e-06
MANI23417	-1.44082560626832	7.88719459464944	8.00322194799416e-07	6.15833835782936e-06
MANI14186	1.68116904378181	7.33932994452926	8.01021437545603e-07	6.15833835782936e-06
MANI7660	-2.62744302042558	5.80535300712091	8.02822126079408e-07	6.16470081056127e-06
MANI29577	4.4269004602802	4.97499400840018	8.11134317278476e-07	6.22098777234764e-06
MANI20569	1.42364794878606	7.89518588895645	8.12606973864393e-07	6.22474628709907e-06
MANI12091	-1.86653896745065	7.20322105186143	8.27189027653815e-07	6.32879527800353e-06
MANI4995	2.57012959544272	6.12377315768965	8.32077132199556e-07	6.35851463508346e-06
MANI11687	2.1410065222468	6.48640420226504	8.42899714122328e-07	6.43345745658428e-06
MANI19618	-1.56460826344359	8.08212950797776	8.56293737276432e-07	6.5278228948811e-06
MANI27155	2.00801365118034	7.10549058755464	8.66717449653026e-07	6.59934500426914e-06
MANI8029	2.5243614013545	6.20945719306487	8.72831539011723e-07	6.63792052777823e-06
MANI14957	4.75944084371468	5.23472388315589	8.83352261940247e-07	6.70987599447418e-06
MANI16116	1.88396870353619	6.91453634321603	8.92560464135998e-07	6.77170124587012e-06
MANI16167	-6.62577280524338	4.68362397585234	8.96234608374794e-07	6.7842616425237e-06
MANI835	2.63166069201345	6.03479955182944	8.96357852374481e-07	6.7842616425237e-06
MANI112467	-1.64420541449906	7.42708991571925	9.07110838209941e-07	6.85745484494031e-06
MANI9278	-2.22526739091168	6.1586776893776	9.18388312342366e-07	6.9344338005827e-06
MANI7892	1.18578405250104	10.3103721375413	9.34505200589766e-07	7.04772672111449e-06
MANI110931	-1.65895412783206	8.39052622950033	9.43019251907098e-07	7.10348033392564e-06
MANI112407	4.71206526210135	5.20721718364647	9.54208710162768e-07	7.17923061624838e-06
MANI3562	-2.25129679315878	6.35843791129426	9.93095230985159e-07	7.46293984376154e-06
MANI5887	-1.38311287030177	8.07381018208162	1.02045992889447e-06	7.65949484543418e-06
MANI15067	1.54973047961141	7.75407387192536	1.04235808434261e-06	7.81460173291178e-06
MANI21959	2.09713846171429	6.58941755684133	1.05471473691177e-06	7.8978934495698e-06
MANI1301	-1.50670295582863	7.43649067613542	1.07646075969087e-06	8.05121477289451e-06
MANI13563	1.29638300512381	8.77008981649714	1.08715603173421e-06	8.12161964744838e-06
MANI17934	-1.29861421855666	11.3207001951346	1.08981845704725e-06	8.13191981789672e-06
MANI14814	2.4731385910191	6.04459073085698	1.09245156905343e-06	8.14197728229823e-06
MANI20440	-1.99685636542365	6.54404851760683	1.10432196214015e-06	8.22077512356972e-06
MANI22941	3.03745600906011	5.61833440252794	1.11302113167093e-06	8.27580853184901e-06
MANI111183	2.45168665726327	6.15756854963998	1.13283051836626e-06	8.41322547930863e-06
MANI22315	3.70914625900765	5.12120604186922	1.13825924759601e-06	8.44364441864252e-06
MANI24026	2.31066983686908	6.9408519502332	1.14349773836577e-06	8.47258265794985e-06
MANI111356	-1.62212057970186	8.18218045720074	1.16891444628969e-06	8.65078623509949e-06
MANI120	-1.14549357296041	11.0264125105579	1.22565879113826e-06	9.05695515599847e-06
MANI27868	1.38437551778102	8.18205129654709	1.22665627842884e-06	9.05695515599847e-06
MANI13092	-2.40855321298205	6.11042084759755	1.23501100701851e-06	9.10802646037514e-06
MANI6769	-3.24108991780399	5.56578732670909	1.24957378067263e-06	9.20470918669896e-06
MANI23974	3.54859005025905	5.43226728077038	1.25628042210774e-06	9.24336408136179e-06
MANI109846	-1.11158653040587	9.63258253431513	1.26907226696353e-06	9.32665059305566e-06
MANI20151	1.57412459790393	7.71575542543678	1.27343237912679e-06	9.34784950378706e-06
MANI27102	1.23821374002638	9.90814520412822	1.29473785965393e-06	9.49324576493943e-06
MANI9632	-1.87213217038071	6.71795329440168	1.30043192411125e-06	9.52397253091879e-06
MANI9724	-2.92939361926047	5.32244745654799	1.30706335537691e-06	9.56148539989924e-06
MANI26901	-2.46557684262073	6.7654771412381	1.31187107375736e-06	9.58558621943816e-06
MANI23354	-2.63205771763174	6.3792997088038	1.34484112624098e-06	9.81517112296843e-06
MANI3840	-2.30029538330696	6.35826321347049	1.36030521155304e-06	9.91660933853682e-06
MANI12940	-1.92699598983882	6.98469154491904	1.37943713516593e-06	1.00445221279036e-05
MANI100	3.34734052698141	5.27541690850006	1.38867916841143e-06	1.01002095658857e-05
MANI16538	1.90688939865756	6.69796706535149	1.39041293725742e-06	1.01012224283552e-05
MANI22691	4.33230514838316	4.910816760896	1.41763920638228e-06	1.02872215033582e-05
MANI5904	3.07894261236831	5.65386213532949	1.42210566939558e-06	1.03078254183307e-05
MANI16222	-1.97796632520073	6.61510758054782	1.46002047040243e-06	1.05705482057136e-05
MANI111996	2.91592444542787	6.13535862824654	1.46747653084883e-06	1.06124016243463e-05
MANI12676	1.31759023273711	8.45388773124083	1.47685014358993e-06	1.06680110144153e-05
MANI12795	2.31588004447496	6.3448307400245	1.49093614915012e-06	1.07574948802574e-05
MANI10512	2.5576975784585	5.97835419958812	1.50195203381264e-06	1.08246486168408e-05
MANI117474	-3.35142576742532	5.05894203879995	1.51328326416978e-06	1.08939198619495e-05
MANI18501	1.27050146699499	8.6100531761301	1.51818209232432e-06	1.09167804255103e-05
MANI1163	2.34759827054308	6.19831842945278	1.53459958371409e-06	1.10223224068353e-05
MANI19635	-1.58176858718669	7.69648304730301	1.5504865371801e-06	1.11238190408108e-05
MANI10482	3.81253442149614	5.19082046642128	1.5585055139797e-06	1.11687018450921e-05
MANI14088	1.51115755939534	8.15568640601426	1.56042299106251e-06	1.11698075122949e-05
MANI17515	-3.31730516253802	5.36621597497003	1.60701619902482e-06	1.14903472018309e-05
MANI14023	1.78037682984868	6.8672439061453	1.64909270625174e-06	1.17779056303324e-05
MANI13758	4.38865120249556	4.95284670467955	1.76284964451668e-06	1.25761852455103e-05
MANI9085	-1.5296090963374	7.42450605852313	1.78221625319072e-06	1.27000449538394e-05
MANI24748	-1.01837209044217	10.4554049267603	1.85431934161837e-06	1.3199003403542e-05
MANI7147	-1.9942197355712	6.59657311173283	1.89766833173811e-06	1.34924005404724e-05
MANI21235	1.87803593821678	6.74396182848955	1.91205374881128e-06	1.35794400209859e-05
MANI25365	-1.24495115184174	9.5100840927571	1.91929170827117e-06	1.36155800357199e-05
MANI8125	-1.2384954339712	8.50291532901867	1.92493281811745e-06	1.36403237167495e-05
MANI15266	-2.38445722730123	6.0871292194148	1.93626464427956e-06	1.37052922028056e-05
MANI452	-2.22097471954851	6.24738467338089	1.97450978960506e-06	1.3960401246817e-05
MANI23888	6.44523357158276	4.64817608329677	1.98421387974547e-06	1.40133722722269e-05
MANI29967	4.27612667807301	5.57167135135705	2.00453669785343e-06	1.41411358361931e-05
MANI21696	1.98356554438719	6.65244556264212	2.02719972268957e-06	1.42851059435355e-05
MANI8466	1.44077085170696	8.94103350281487	2.04032057212944e-06	1.43615898049333e-05
MANI10642	2.41047584482625	6.44667405514507	2.06190728476393e-06	1.44974280232847e-05
MANI178	2.03764734265018	7.08013984370477	2.0866720901387e-06	1.46552856885018e-05
MANI20201	2.86155646501684	6.06789299289186	2.1016701489892e-06	1.47442750762421e-05
MANI14518	3.20745191617323	5.7529928902788	2.11507500868044e-06	1.48219028539719e-05
MANI27585	2.49756966411104	6.1742415437184	2.12253871892635e-06	1.48577710324844e-05
MANI110134	2.73072926851589	5.81888313639062	2.16810135884705e-06	1.5146701806874e-05
MANI14034	2.09125503079892	6.56846967150497	2.16859645443326e-06	1.5146701806874e-05
MANI122624	3.94304099407328	5.29397795555895	2.17174596582562e-06	1.51468808904131e-05
MANI12455	1.29939642149494	8.13177186386588	2.17340406146575e-06	1.51468808904131e-05
MANI29891	1.99082631920743	8.05022368065336	2.22789038825526e-06	1.55095446259309e-05
MANI9039	-2.01153823353804	6.70266417699214	2.24758206018176e-06	1.56294537335362e-05
MANI11429	6.45561802823002	4.65675882528442	2.26668818750869e-06	1.57450325305565e-05
MANI10680	1.07076772551594	9.60032026278567	2.2734578648475e-06	1.57747596646319e-05
MANI17059	-1.90641821496761	7.425656105048	2.34111343179075e-06	1.62264262476962e-05
MANI7334	-2.63292905626477	5.66464581607648	2.41452362418234e-06	1.67169477149673e-05
MANI113246	1.26182640548822	9.60144397711516	2.477225535558e-06	1.71253920372869e-05
MANI3302	-1.45499768369531	7.75866959184351	2.47892415125368e-06	1.71253920372869e-05
MANI10527	4.50614988893192	5.02827238903406	2.48472898069889e-06	1.7146795307982e-05
MANI27088	4.64456630969744	5.1670063234193	2.5045379548586e-06	1.72646876431221e-05
MANI3522	1.88640963676669	6.62031253916893	2.52182211121294e-06	1.73649381244935e-05
MANI114097	-1.54780232176567	7.32505648278803	2.5361475939788e-06	1.7444619986814e-05
MANI16531	-1.66101654745599	6.92623774301428	2.55987534219598e-06	1.75887313371058e-05
MANI21391	2.65756336141403	5.75526635944105	2.68555232396384e-06	1.84322578248222e-05
MANI14953	-3.85729172535492	5.00734488502678	2.7212273991743e-06	1.86568999716117e-05
MANI113881	-1.65294599508977	7.01288974909764	2.7265340442873e-06	1.86730736979027e-05
MANI109692	2.79888332531489	5.67278882775267	2.74047999375471e-06	1.87483161559785e-05
MANI7360	-1.87496001707474	6.52635951105719	2.75094453343293e-06	1.87996047673113e-05
MANI18637	1.27802432631684	8.50800707873867	2.82653100465979e-06	1.92953382699566e-05
MANI7423	-1.37387882906555	10.6830459340889	2.83531038589084e-06	1.93344362697723e-05
MANI117032	1.37568418734039	7.8545370273192	2.86376548408188e-06	1.95074777867298e-05
MANI3688	1.71370489724179	7.10679944157508	2.91238288356691e-06	1.98173421776545e-05
MANI21454	3.6566272280463	5.0811985014889	2.96192739377668e-06	2.01328433901022e-05
MANI19537	-1.78838418250572	6.76669717001257	2.98098740243458e-06	2.02406808085992e-05
MANI111950	-1.8628936235119	7.16660654141484	3.07363783030187e-06	2.08474257547776e-05
MANI200	2.31209334668699	6.36347198189662	3.11648073675692e-06	2.11154069169573e-05
MANI122550	2.93217872027302	5.79128097859398	3.16532464788816e-06	2.14234312439867e-05
MANI19090	-1.83415550894427	6.64195696211928	3.25926054920274e-06	2.2035662304375e-05
MANI24618	-1.30591976263596	8.13256637807311	3.38598140956911e-06	2.28652848244849e-05
MANI28898	-2.15126687312088	6.27360409331817	3.38918744280842e-06	2.28652848244849e-05
MANI11263	-1.275926564403	8.06592028580996	3.4093011243224e-06	2.29765134282792e-05
MANI4559	-1.46491389660634	7.44919892159413	3.43959825353069e-06	2.31560626313676e-05
MANI14200	2.76989946073836	5.64429859456864	3.44786615892423e-06	2.31870829265233e-05
MANI5607	6.39006400120533	4.60852263578026	3.61598209593631e-06	2.42918839636867e-05
MANI12142	-1.62953827467165	7.38217837702279	3.64578262575847e-06	2.44529414915283e-05
MANI17030	-1.41783980995739	7.53352044197968	3.64845197948154e-06	2.44529414915283e-05
MANI24077	-1.68629537023707	7.16198513390013	3.65478879762016e-06	2.44529414915283e-05
MANI13501	-1.22739721696673	8.26731428410217	3.65539630504773e-06	2.44529414915283e-05
MANI19643	2.60241366963855	5.88910888155089	3.76009642781977e-06	2.51268047154412e-05
MANI9585	4.32381368984229	4.89708821928452	3.7677803974699e-06	2.51516215152495e-05
MANI7635	-2.67704811444522	5.54241802068012	3.79889831751798e-06	2.53326535173436e-05
MANI119792	-1.32731070781133	7.83027690712347	3.82307824535549e-06	2.54670879961378e-05
MANI26173	-2.38282223241744	5.86936966726575	3.84336444260464e-06	2.55753295629206e-05
MANI16080	-1.26397705618041	8.43255983455187	3.91013753338588e-06	2.59923623022031e-05
MANI28957	-2.54148721122069	5.59602419629	3.92796312694115e-06	2.60834868020673e-05
MANI13820	-2.76668455163092	5.41989510993252	3.93329102216784e-06	2.60915168852705e-05
MANI14215	-2.89209277654239	5.51086415533762	3.94328117130161e-06	2.61304249165227e-05
MANI110803	1.78085283703319	6.82531302235836	4.13243467827713e-06	2.73552494115837e-05
MANI18704	-1.69519836243857	6.87588447993337	4.18123550534019e-06	2.76419796491338e-05
MANI10217	1.5869426933569	7.74622764388006	4.18447647727218e-06	2.76419796491338e-05
MANI28965	1.34120820726601	8.51201497791716	4.25654398852647e-06	2.80887564242867e-05
MANI23131	6.37914821310594	4.59985919030697	4.3124351654416e-06	2.84114730855125e-05
MANI19273	-2.39772189177808	5.87197454244214	4.31441785450087e-06	2.84114730855125e-05
MANI3423	6.37908833553491	4.59985919030697	4.37955305041195e-06	2.88104554250879e-05
MANI18229	-1.86541343841606	6.8153602476936	4.42486093390038e-06	2.90783132948744e-05
MANI112124	0.982083876327807	10.6102174258916	4.43737186618528e-06	2.9130311681123e-05
MANI19300	-2.04416490573579	6.18887266929565	4.44566662045241e-06	2.91545528370249e-05
MANI2875	-1.3764044478441	7.96893924078974	4.45148861744936e-06	2.91625443552655e-05
MANI10686	-2.04825134801802	6.63268319594354	4.47401499092974e-06	2.92798398424999e-05
MANI17068	-1.88571566040276	6.41748583481719	4.63031515169177e-06	3.02714618018239e-05
MANI15679	1.56744599809344	7.06670163753792	4.71570622284349e-06	3.07979370326943e-05
MANI12958	2.51645798904609	5.7891204827559	4.75634350502331e-06	3.10313451125877e-05
MANI28438	1.5282330122204	7.17520838147429	4.89877984765102e-06	3.19277472580959e-05
MANI7548	1.46024176463772	7.70956501255662	4.97302838628576e-06	3.23783502848102e-05
MANI9036	2.62164356010234	6.04716998683533	5.02862621585022e-06	3.27067218453913e-05
MANI110282	-1.39458402667332	7.48776370283559	5.06277366885845e-06	3.2869910593594e-05
MANI1889	-1.20909679612776	8.50809623665219	5.06409356580074e-06	3.2869910593594e-05
MANI17456	1.77546563938563	7.588787201416	5.10181305151114e-06	3.30808451190615e-05
MANI21479	2.45650704615598	5.9204573452439	5.1706920372932e-06	3.34931841065976e-05
MANI29690	2.17014785692727	6.15834003842649	5.17731214340831e-06	3.35018104478975e-05
MANI119068	3.58105568100652	5.0246796204881	5.22558866523166e-06	3.37796981573903e-05
MANI656	1.34047902730942	8.62215043775895	5.25902113866708e-06	3.39611609719225e-05
MANI119140	1.60501210947524	7.39814440055039	5.33270640123465e-06	3.44019297880056e-05
MANI112816	-1.38259930340386	7.47657233680876	5.38020254651639e-06	3.46730245495232e-05
MANI30052	1.31968513888941	7.81777239774246	5.39279514220644e-06	3.4718858969388e-05
MANI13834	-1.78154065071467	6.70163320097783	5.41787199217295e-06	3.48448924572748e-05
MANI26778	2.04118451737744	6.4111195427621	5.51086088683778e-06	3.54070017425125e-05
MANI11359	-1.94201476088635	6.39869914331299	5.57753276889056e-06	3.57990578428791e-05
MANI16885	-2.22605907729262	6.25545244292039	5.70958153335728e-06	3.6609513171881e-05
MANI390	-3.41720274788836	5.70786803639305	5.87164712449784e-06	3.76106011463031e-05
MANI13147	4.16985147235006	4.78312244763662	5.88077800974227e-06	3.76310390825427e-05
MANI9428	-2.21145402981961	6.24204688873862	5.97673030379589e-06	3.82064444748204e-05
MANI14718	1.40027050459686	7.92301415957407	5.9828974714002e-06	3.82073139932664e-05
MANI18339	2.4328504511429	5.88333614711148	6.01549456523083e-06	3.83767956402189e-05
MANI3055	-1.3697945835395	8.88064673140954	6.11962512507216e-06	3.90018361844388e-05
MANI26871	-1.5340709991158	8.03429577402249	6.24324152451073e-06	3.97496834751512e-05
MANI9280	2.70945678284846	5.60459444782959	6.27563451472775e-06	3.99158078823296e-05
MANI8185	-2.38852272138099	5.90198187348253	6.38773914794992e-06	4.05880917775956e-05
MANI9673	1.58177552579176	10.1850441003424	6.40372479162219e-06	4.06488943436138e-05
MANI5125	2.41972375939898	6.01702845603473	6.43553281350605e-06	4.08099102838447e-05
MANI10041	-3.09451309158562	5.42196676816315	6.5862968862943e-06	4.17241907746744e-05
MANI20643	-1.10905957660815	9.41219411016707	6.62281937987042e-06	4.19136471243548e-05
MANI118759	2.13484417042617	6.31852730869612	6.66227921495604e-06	4.2121296234278e-05
MANI5814	1.03103975071579	10.0050424824542	6.86541431587775e-06	4.33623127528271e-05
MANI5099	-1.50558954780273	7.34529886417387	6.87904501893945e-06	4.34051296762763e-05
MANI25578	-2.9368916199534	5.54182400622365	6.91357208697066e-06	4.35795812646359e-05
MANI3397	2.53037217461936	5.9586376635574	6.93968403094323e-06	4.37006941709993e-05
MANI9065	4.22151613918878	4.82038370400484	7.03935862687556e-06	4.42663143799377e-05
MANI17449	-2.25724694127273	5.89024442905839	7.04347985713926e-06	4.42663143799377e-05
MANI23309	-1.38675049656123	7.40376800823848	7.14171903475076e-06	4.48392369525729e-05
MANI28092	-1.85098671516922	6.50133081570505	7.20280538179618e-06	4.51779921719592e-05
MANI16948	-1.44737219261933	7.24882743977803	7.26507441036751e-06	4.55234880214423e-05
MANI3770	-2.1156990297444	6.08645877820734	7.27330683892245e-06	4.55300383642033e-05
MANI10728	-1.68780684419665	7.07450606449928	7.28112831509451e-06	4.55340058007145e-05
MANI25333	-1.81537568735172	6.60305137407208	7.30468339000783e-06	4.5636261613116e-05
MANI110028	2.3266384265349	6.19130760300534	7.32010044312321e-06	4.56875234553552e-05
MANI5805	-1.71191017479172	6.80973661521241	7.34474849007999e-06	4.5796241815607e-05
MANI119055	1.90313179364574	6.7041387231355	7.48444848695216e-06	4.66214170745742e-05
MANI13033	-2.63986436986763	5.32108517296717	7.64932560564355e-06	4.76016480469076e-05
MANI22014	2.10201038670799	7.60632549451641	7.92224523714281e-06	4.92320496577933e-05
MANI110849	1.6666599078277	8.5390436145031	7.92686513827138e-06	4.92320496577933e-05
MANI23538	2.01966565909373	6.37810430832182	8.13852857284388e-06	5.04971385983996e-05
MANI22007	-6.45474111322247	4.55132708754783	8.23200458811816e-06	5.10271517277187e-05
MANI28790	-2.35671771593032	5.7370294588887	8.24606737187812e-06	5.10639104539462e-05
MANI14969	1.20046606347038	8.4689565878358	8.25405592815167e-06	5.10639104539462e-05
MANI15181	-1.65700013394526	6.97737169667137	8.54414707283724e-06	5.2806996786755e-05
MANI20408	1.53175524635932	7.08348175304191	8.70445966947232e-06	5.36963028855181e-05
MANI25794	2.12487081672931	6.11959248354228	8.70498864458203e-06	5.36963028855181e-05
MANI8432	-1.49515791471722	7.55322241601361	8.87797359755344e-06	5.47100804868687e-05
MANI23992	-1.61023878408252	7.06565275911582	9.06737022829746e-06	5.58229255551647e-05
MANI14609	1.44473224473626	7.51971216253449	9.28425571663441e-06	5.71026795775524e-05
MANI6465	1.10395985191709	9.20583531906403	9.62788204779967e-06	5.9158712679739e-05
MANI4425	-1.28269742115037	7.98606622651806	9.68381658523961e-06	5.94447461894311e-05
MANI561	1.55166641519897	7.06302507694765	9.85750605927622e-06	6.04523725900434e-05
MANI16249	-1.4630629679526	7.1785479107565	9.88732502874582e-06	6.05765996683798e-05
MANI12202	-1.90780937113898	6.472910308583	9.8975643860203e-06	6.05807443337571e-05
MANI10096	4.11287069127765	4.74189543121555	1.01168933966409e-05	6.18052303766343e-05
MANI2207	2.28928253300265	6.64994634314008	1.01171308446045e-05	6.18052303766343e-05
MANI10008	-6.28571516007232	4.43297476873788	1.014074510608e-05	6.18898075597462e-05
MANI112402	6.2504896414705	4.50706839138499	1.01517235771666e-05	6.18971788848418e-05
MANI23277	-1.75047542451503	6.48178499432151	1.02821197270487e-05	6.26319504527439e-05
MANI7964	-1.26675187010537	8.19735601049602	1.04973554427954e-05	6.38816010855995e-05
MANI5266	3.29507571641377	5.53879219423681	1.05482920797913e-05	6.41299715215722e-05
MANI3356	2.58429534919414	5.69985963603146	1.05591872570199e-05	6.41346608563963e-05
MANI28774	2.21297709643288	5.98324357825999	1.06749688616883e-05	6.47757928532521e-05
MANI7469	1.71080063295266	6.89566149200244	1.07566273431176e-05	6.52088365728709e-05
MANI11266	-2.25521751770957	5.79070018586953	1.08557444772597e-05	6.5746788970784e-05
MANI5754	2.49262441340207	5.78463321997822	1.10212257402997e-05	6.66852579415462e-05
MANI20574	2.24837526611004	5.88062609549764	1.14798117435479e-05	6.9393709346733e-05
MANI2782	4.16226330944496	4.78332880887697	1.1528569354984e-05	6.96220084497843e-05
MANI7211	-1.43238024452156	7.42134612300264	1.16775699783582e-05	7.0454672202761e-05
MANI112562	1.29991258069427	9.47427878354442	1.17796369839986e-05	7.10028547037405e-05
MANI9515	3.31802120642898	5.27612194286616	1.18166745947425e-05	7.115839691796e-05
MANI1356	2.91171410357531	5.53200983708887	1.18500119658973e-05	7.12913825298761e-05
MANI21341	2.97947501176199	5.33807834064184	1.18820866926181e-05	7.14165267530696e-05
MANI23308	1.39359140927843	7.93725459550599	1.19455792957206e-05	7.17300898942084e-05
MANI3429	1.41932995385708	7.70290324696692	1.20007846555424e-05	7.19933435538458e-05
MANI1236	1.73096507920553	7.07510299901588	1.21202681081214e-05	7.26413419725154e-05
MANI109577	-2.0391617606995	6.02080264412235	1.23942906983001e-05	7.42134513929408e-05
MANI5197	3.01729703179475	5.36004610009045	1.25320832952973e-05	7.49676559732846e-05
MANI121999	2.74486877245657	5.95613340093175	1.25560779195245e-05	7.50403336039509e-05
MANI11715	2.92565596498066	5.28438123024562	1.25721173111311e-05	7.50653752742843e-05
MANI2576	3.18918067232009	5.16174028936172	1.26429549035115e-05	7.54172498246187e-05
MANI9646	-1.13199943724474	9.59629750558998	1.27331499644502e-05	7.58838241061072e-05
MANI19237	1.50808039759364	7.3001519632817	1.27596190764751e-05	7.59701004224342e-05
MANI14867	-2.6368838539936	5.31836949801831	1.29704491238658e-05	7.7152859342432e-05
MANI12664	-1.88080998044829	6.92334090924672	1.31194482889657e-05	7.79659520737315e-05
MANI2272	2.42460055349585	5.74039299399322	1.33293652010844e-05	7.90794122591563e-05
MANI26030	2.38901269149486	5.85041602992335	1.33317777889154e-05	7.90794122591563e-05
MANI16512	1.33097095922784	7.68110289193448	1.3347925064948e-05	7.91011274896591e-05
MANI110092	-4.3171200576437	4.68202004225809	1.3458853091189e-05	7.95103134170199e-05
MANI29263	2.04329368451616	6.15713963760585	1.34598873547114e-05	7.95103134170199e-05
MANI17779	1.18567008434709	8.50672676679169	1.34630785644549e-05	7.95103134170199e-05
MANI12469	-1.23206629238971	8.47798235932407	1.34671770002308e-05	7.95103134170199e-05
MANI5530	-2.27537685169482	6.51259846807967	1.35410907272256e-05	7.98722623435514e-05
MANI2110	1.3641393196183	7.81630097104775	1.37591365385354e-05	8.10829116015085e-05
MANI16658	-2.74449644175853	5.39886930893781	1.39418897000442e-05	8.20835234663381e-05
MANI113561	2.31456591951807	5.79496113931687	1.4474739285726e-05	8.51415723074041e-05
MANI17260	3.28144298718263	5.24733813218542	1.45126924883802e-05	8.52856279349619e-05
MANI20744	-1.60977078139065	7.02475242017765	1.45412931322942e-05	8.53745060176868e-05
MANI30170	1.6787384297263	6.73708992525728	1.45936130146842e-05	8.56023504148372e-05
MANI6072	2.61308407547645	5.90763174231302	1.47389151499421e-05	8.63746785151554e-05
MANI5259	1.16176777969501	8.24286480295978	1.49332648380069e-05	8.74327474572768e-05
MANI2152	-1.46578116585864	7.12859132138709	1.50308983204232e-05	8.79231217542759e-05
MANI14765	1.19382813510254	8.15896915625522	1.54415732076124e-05	9.02420353046354e-05
MANI20109	-6.29586864892739	4.43943338267752	1.54646379414266e-05	9.02935312063938e-05
MANI17367	-1.19243521529555	8.10953235394754	1.55508955551385e-05	9.07135574049743e-05
MANI1848	3.01981096586286	5.34220054615548	1.57112399436843e-05	9.15645860563384e-05
MANI28581	1.70402745173778	6.92229457007777	1.57496621078544e-05	9.17041447180679e-05
MANI15061	-1.17356661114988	8.5719009576581	1.58367523317115e-05	9.21265620031153e-05
MANI27806	-0.878545238426678	11.453304028164	1.59226872739772e-05	9.25414897987575e-05
MANI19766	-1.83669515086206	6.37811765524757	1.59509013560356e-05	9.26204950416917e-05
MANI1730	1.15801932042452	8.81966701631204	1.61091666901749e-05	9.34538195808226e-05
MANI24261	1.50485579888369	7.00743783122573	1.61410209369745e-05	9.35529438570295e-05
MANI19770	-1.57104801701506	7.1968179413414	1.64121614199504e-05	9.50375160835337e-05
MANI15918	-1.34341078127653	9.29506298361791	1.64542066177406e-05	9.51939716195313e-05
MANI9800	-1.46777216591682	8.05585652012632	1.64756337801573e-05	9.52309671508179e-05
MANI4933	1.24161919759862	8.23820687618982	1.65341717010069e-05	9.54822039433714e-05
MANI15295	-1.35292675435734	7.52432063704888	1.6719949265757e-05	9.64671025487895e-05
MANI111186	4.06454014709526	5.35891085219553	1.69070930330245e-05	9.74580840438673e-05
MANI7713	3.04054406291121	5.39417443431049	1.70089246610779e-05	9.79559433890261e-05
MANI111435	1.34757866025455	7.48160753035496	1.71457713698417e-05	9.86543702342842e-05
MANI5913	-1.62635878965217	6.99065654862265	1.7342176662757e-05	9.96939103072282e-05
MANI20994	-1.15691002526556	8.40689089899865	1.77337627394073e-05	0.000101852572034583
MANI7493	-1.15330990871887	8.22458046710621	1.78436709722842e-05	0.000102390992399837
MANI20374	-3.06303746064368	5.17366274956584	1.79280188349696e-05	0.000102781899836681
MANI14219	-1.77888436392062	6.40623818204945	1.79487799740203e-05	0.00010280788529423
MANI109537	1.25336620497029	8.95593496901989	1.81477876271215e-05	0.000103853870476797
MANI11753	-1.43013598356628	7.14368421073956	1.81978133725739e-05	0.000104046162197884
MANI7352	-1.20762595542265	8.10316209358042	1.8234668221158e-05	0.000104162870316534
MANI6534	-1.75592833574075	6.74274679218115	1.83613629865491e-05	0.000104792103170981
MANI23817	4.04625217095676	4.69957905209795	1.84534818891002e-05	0.000105223049295634
MANI23513	1.33755309915901	7.39468340096911	1.86861927325569e-05	0.000106454164533047
MANI6991	-3.60725205222216	4.82387902549793	1.87087328034277e-05	0.000106486812497497
MANI27188	-4.25984627850105	4.64153565218115	1.88504370822093e-05	0.000107197054682043
MANI28268	-1.10714066823882	8.35361982674638	1.8930935285322e-05	0.000107558273571762
MANI30176	1.26531226376095	7.87701225790904	1.91196635081988e-05	0.00010853321534448
MANI113406	-2.08553941719242	6.05001701756424	1.92577102142279e-05	0.000109218974223038
MANI18842	4.04925378442437	4.70241512881488	1.93009234280673e-05	0.000109366144827197
MANI19660	-2.50125019166791	5.71080892479735	1.97129884189424e-05	0.0001116012347042
MANI26167	2.49606514634865	5.62126394157602	1.98081168800106e-05	0.00011203966110256
MANI14211	-3.31234642496717	5.34559991745301	2.05133653598677e-05	0.000115925218157683
MANI8098	-1.24609444772382	8.3933986777846	2.05762129968057e-05	0.000116176746287668
MANI19427	-1.35101643444876	7.63775062380337	2.07278338104132e-05	0.000116928608360612
MANI8657	1.85843918090507	6.70736505135415	2.07541536999999e-05	0.000116972921431939
MANI28157	-3.74231741327519	5.39223438628999	2.08206588789504e-05	0.000117243443553912
MANI20155	2.08473887835059	5.99550088471172	2.11545328996131e-05	0.000119017731722068
MANI28564	2.190752030797	6.18865852495747	2.18888648467777e-05	0.000123039892461701
MANI109566	2.45097370737683	5.92473735620562	2.27343831179899e-05	0.000127679359089065
MANI24277	-1.2635365393425	8.01041840087926	2.29937448545274e-05	0.000129021588709859
MANI20296	-1.92362840094512	6.92396525238502	2.31220278803246e-05	0.000129626589930846
MANI7569	1.21443589967728	7.76734772871871	2.34620474794929e-05	0.000131416508207416
MANI29002	1.30468989369045	7.56571788242019	2.3710920530327e-05	0.000132693181589772
MANI24764	-1.23725126081599	7.7623330532809	2.41642474073126e-05	0.000135110774338327
MANI26739	3.43816664056178	5.32311033189871	2.4437247901452e-05	0.000136516724387741
MANI1479	-1.63468651616169	6.79165913056799	2.45750931294508e-05	0.000137165828171868
MANI114109	-1.59256838277054	6.74376800260566	2.47619076270368e-05	0.000138086870437745
MANI28721	1.33630964360465	7.3416593963616	2.49260043761979e-05	0.000138879716555157
MANI14990	-1.66997758942863	6.59479932449052	2.50359813577043e-05	0.00013936989622237
MANI26073	-1.71742135743974	6.45378718388166	2.54368529682694e-05	0.000141385597382198
MANI2462	1.15158997307394	8.95067770241873	2.54427120782488e-05	0.000141385597382198
MANI3665	-3.37451263649252	5.07049470946489	2.62646718931152e-05	0.000145825325541529
MANI29894	-1.28200817377258	7.50024723105511	2.67306464312082e-05	0.000148282526393787
MANI23823	-2.06455485366762	6.42886569848211	2.70137259523512e-05	0.00014972174445157
MANI5424	1.28599558784909	7.53363205897806	2.71946509992265e-05	0.000150592757063025
MANI17242	-1.41304077971234	7.16880633807651	2.74547188798513e-05	0.000151900125854898
MANI24285	2.01389470784187	6.59182767188043	2.77531366441864e-05	0.000153417208238151
MANI2823	2.48026055777998	5.62867539273472	2.91230392777427e-05	0.00016084956741456
MANI24224	-1.3966552684244	7.12751514087462	2.91900181389131e-05	0.000160943722324115
MANI12028	-2.18423440675567	6.31173240017155	2.91908977033004e-05	0.000160943722324115
MANI24221	-1.5262916989587	7.54121951232857	2.97465206677628e-05	0.000163864529069806
MANI12609	2.0373800720555	5.96108247100797	3.02442925672533e-05	0.000166461853530452
MANI18561	-1.49023559937612	6.93063749328654	3.08781354080382e-05	0.000169802940807224
MANI109739	1.11550281846916	8.46019958656707	3.10124865910331e-05	0.000170393844366171
MANI11760	3.98856702665376	4.6526250147141	3.14174084269045e-05	0.00017246904886
MANI16378	-1.27345604997922	7.45981841443683	3.14947335474426e-05	0.000172743841578397
MANI21486	-2.07732866485503	6.85577578590978	3.16649017395667e-05	0.000173526948546847
MANI15746	-2.17816920048043	5.83645568574157	3.19289364050757e-05	0.000174822655251646
MANI23975	-1.6655481284469	6.84540116533557	3.22005915163858e-05	0.000176157812829278
MANI12713	-1.36578048652545	7.10419774989663	3.23073476410908e-05	0.000176589341938145
MANI12760	1.225145353627	7.66950700654096	3.23749167673535e-05	0.000176806118725159
MANI5165	-1.67330506222747	6.65078295584779	3.31908464129426e-05	0.000181105953510759
MANI29460	2.60487962367825	5.30164330946945	3.3363830897772e-05	0.000181893174472793
MANI7355	-2.29858647568204	5.57713566450868	3.39778072663579e-05	0.000185081177155956
MANI28855	1.19353653256501	7.91847456921969	3.40937887396845e-05	0.000185553394901977
MANI17298	2.05419705288016	6.07836558230107	3.42773070818146e-05	0.000186257892727605
MANI20639	2.16648848519153	6.4252576229727	3.42820367672277e-05	0.000186257892727605
MANI17375	-1.73545148635824	6.48320350444174	3.44844725723542e-05	0.000187197201153268
MANI8670	-1.68717765323493	6.50774056383176	3.45147881961018e-05	0.000187201355498548
MANI12356	1.1643924957798	8.0115266176465	3.48783646908603e-05	0.000189011497276818
MANI23590	3.31397378514661	4.83038145085375	3.51252791338237e-05	0.000190186874626302
MANI6380	-3.3467139549454	4.63367977136924	3.5242141592827e-05	0.000190656675482971
MANI9986	1.52365016132245	6.88275791179916	3.52838888734621e-05	0.000190719655301521
MANI2807	2.4070381188452	5.72626674838507	3.54654331222483e-05	0.000191537526708818
MANI26735	2.4728572916628	5.61732182516497	3.57985256866572e-05	0.000193171771912243
MANI112061	2.74772905157802	5.15551236822613	3.5838428943112e-05	0.000193222508386906
MANI20957	-1.99692249522271	6.32900457734478	3.64232915188277e-05	0.000196208802527018
MANI28503	2.35637390085039	5.68342010650124	3.69206489105763e-05	0.000198719040652932
MANI4480	2.22548730525927	5.73514003600094	3.70349407096533e-05	0.000199164982509044
MANI16096	1.17779893679351	8.09498471440457	3.71807466664507e-05	0.000199779499687841
MANI10536	2.21545514240968	6.32115920196195	3.76153660086297e-05	0.000201943511580228
MANI19412	3.32795083718987	5.61766761511484	3.76542309135743e-05	0.000201980993088478
MANI7524	1.19726498372551	8.45087245899795	3.77432073341454e-05	0.000202286986854324
MANI388	1.50584248828132	7.49700646516843	3.78579619401012e-05	0.000202730506247288
MANI111677	3.37010530427404	4.86351332020089	3.79105249847395e-05	0.000202840520083044
MANI554	2.51154908716643	5.61410911908516	3.80367453432438e-05	0.000203310873691925
MANI26885	-1.07019795519579	8.41558226441383	3.80626197630028e-05	0.000203310873691925
MANI122198	2.48866851773059	5.6100477584349	3.81911752870698e-05	0.000203749325636826
MANI2822	2.48564211013087	5.4243496017246	3.82090290223441e-05	0.000203749325636826
MANI3946	-1.05895720483067	8.5856852497038	3.86546756155692e-05	0.000205952371761674
MANI11764	-1.3354143030282	7.25779116733484	3.8836919795946e-05	0.000206749484796065
MANI22641	2.55082701661916	5.4795948842004	3.88815424860108e-05	0.00020681324235842
MANI8885	-1.13822366886248	7.94476161477627	3.90318897052195e-05	0.000207438776243763
MANI19317	-3.18583622017881	4.94224962374272	3.93826356471663e-05	0.000209127407229504
MANI10209	-2.80609882170369	4.97592963361316	4.0147892451749e-05	0.000213012477957982
MANI303	-2.18757037285423	5.73097077231076	4.06024578329943e-05	0.000215243991943112
MANI9209	-3.35944090133154	5.07582245923535	4.08379032241996e-05	0.00021631113455293
MANI19126	-1.29619236489116	7.62192903986328	4.13529595472087e-05	0.000218856306375578
MANI8512	1.59365175556492	7.64948128306361	4.15959250542274e-05	0.000219958418379408
MANI15489	1.11274917524063	8.06945495582874	4.19010552400731e-05	0.000221387143407726
MANI22998	2.68018108119424	5.77891319323889	4.19480478359343e-05	0.000221450735867203
MANI15674	-1.19482043058871	7.66964935354616	4.37650949196025e-05	0.000230850854550942
MANI19471	-1.57692662188387	6.60358880311187	4.39119211339084e-05	0.00023143262927064
MANI24675	1.94864832680774	6.26125985873462	4.42613724260072e-05	0.000233080460780346
MANI24214	-1.24128668403391	8.42240166424006	4.43761859470116e-05	0.000233490978383985
MANI29569	1.81795357752215	6.67337004232057	4.49270666165147e-05	0.000236193333622921
MANI449	2.98575951414969	5.01297164762036	4.51017865464897e-05	0.000236915271784422
MANI13743	-2.2089706189144	6.14544217413162	4.53289090999886e-05	0.000237911051489998
MANI27837	3.4975977064056	4.96872766383717	4.56249125871072e-05	0.000239266408310699
MANI119100	1.30350884139341	8.72592848183315	4.58980588170492e-05	0.000240499754016548
MANI15430	-1.7105199601259	6.36199866237481	4.59626056046549e-05	0.000240561906140448
MANI7926	1.79253672815615	6.29082879659961	4.59858671406602e-05	0.000240561906140448
MANI14310	2.20751835751688	6.29370677928046	4.61539550471451e-05	0.000241242001009624
MANI29294	1.95005557858612	8.28213698702215	4.62020612740071e-05	0.000241286528862734
MANI22340	1.95851141375635	6.08916536622755	4.62386497299698e-05	0.000241286528862734
MANI12571	1.62535209515247	6.76262323777838	4.63135177358264e-05	0.000241478300293383
MANI24276	1.09413295277722	8.58534528061485	4.64388286377952e-05	0.00024188818173477
MANI110465	1.37974658560947	7.45844480439913	4.64684952125044e-05	0.00024188818173477
MANI3299	-1.1530132829458	7.79252628227587	4.6938762534731e-05	0.000244135517781216
MANI111380	1.16559857386605	7.74688792004691	4.71193129780031e-05	0.000244873542014479
MANI21433	-1.31752841543461	7.24928106290848	4.75801973778547e-05	0.000246953442772744
MANI18254	2.32535770197115	6.14654524387517	4.7597498599135e-05	0.000246953442772744
MANI5422	1.39137161636492	7.44829492963608	4.8338629751383e-05	0.000250593469292153
MANI4421	3.47309946229858	4.9518664495883	4.83896668283281e-05	0.000250652934879361
MANI2826	4.03668348539948	4.6939134499953	4.92447191641057e-05	0.000254873607765204
MANI24666	3.13315665060469	6.48568803260105	4.93007664122869e-05	0.000254955392017826
MANI3880	-4.19895468426262	4.59642362251535	4.94648040098381e-05	0.000255595051714783
MANI12942	1.50136509604382	7.23886064465052	4.97666982238187e-05	0.00025694542236992
MANI29468	-1.8220201506103	6.38500782188944	5.01266426287075e-05	0.00025859306274663
MANI8317	2.48309715080225	5.78124585159377	5.02439673520006e-05	0.000258987415113852
MANI113074	-1.70656477278981	6.40927940853557	5.03630558188043e-05	0.00025939021025376
MANI18053	-1.71490419392786	6.33924224514155	5.07021518290849e-05	0.000260924558763
MANI11	-2.31237702492927	5.43381182383548	5.0874996402647e-05	0.000261601544002247
MANI13760	2.20091790328522	6.20150147887866	5.16143251691829e-05	0.000265187956161211
MANI5502	-1.12188987666601	8.14580824320025	5.22532934324016e-05	0.000268253333787896
MANI4168	3.00137197679252	5.3528581897259	5.25484243462575e-05	0.000269550014764001
MANI21288	-1.62849787427395	7.5621322973316	5.26522071909135e-05	0.000269863861289998
MANI111171	1.97227509321522	6.27558631690632	5.32424979775065e-05	0.000272668734589736
MANI29583	1.62808828202156	6.56782787428812	5.36128312463283e-05	0.000274343526611866
MANI2660	-1.55766188115817	6.69348469573386	5.41015245576763e-05	0.000276620789405068
MANI8487	-1.20979416437656	7.76358620755873	5.42181411534906e-05	0.000276993487264002
MANI5137	-4.11308054190582	4.53696237097469	5.44089642697346e-05	0.000277744390530837
MANI440	-1.05418819610932	8.4930478300745	5.45389526557436e-05	0.000277996711921251
MANI8071	-1.18525610022523	7.70469547116016	5.45461583138304e-05	0.000277996711921251
MANI22523	3.45056111742662	4.9328978557297	5.54536421532514e-05	0.000282256750195746
MANI8128	-1.08492339590351	8.18668254173359	5.5471137173434e-05	0.000282256750195746
MANI6552	-2.24024280152284	5.52476097466652	5.56623070063016e-05	0.000283002178880354
MANI19559	3.25413748066441	4.78765298669593	5.58046046133708e-05	0.000283309283439275
MANI23416	-1.11321149931215	8.07351129284947	5.58121524439171e-05	0.000283309283439275
MANI20313	1.58863539648522	7.51882264958046	5.6322893802512e-05	0.000285672964162461
MANI4396	-1.05219263323599	8.53540017829052	5.68325331563813e-05	0.00028802727803654
MANI112160	3.25129246951189	4.78487156766139	5.82428472390888e-05	0.000294938798768687
MANI26059	-3.26490600489979	4.9977149786415	5.87256799284101e-05	0.000297146311778337
MANI28954	-1.57888352934474	6.46472138734647	5.8805927919339e-05	0.00029731488696649
MANI28385	-1.39179075193401	7.18297225256932	5.89118287517884e-05	0.000297612787195039
MANI24043	2.63756223841407	5.33191803735208	5.94023422683902e-05	0.000299692039325182
MANI112056	1.98597851975991	6.77644914827212	5.94180270548427e-05	0.000299692039325182
MANI120763	-1.76168669176875	6.33313188676522	5.97795654371867e-05	0.000301275693750659
MANI111016	1.25699581400954	8.03015371393717	5.98747019798161e-05	0.000301515291766403
MANI29875	-2.19029985658958	5.48848325122094	6.0936797538592e-05	0.000306620025740255
MANI1486	-1.64400176132879	7.23896333772091	6.39881053566933e-05	0.000321717974154486
MANI17359	1.63157362989817	6.75258597351766	6.49364223245904e-05	0.000326226990821792
MANI18208	-1.20266611337686	7.90396557179009	6.59530833964337e-05	0.000331071936066884
MANI29389	-2.83996090741913	5.24346185259214	6.62665305817256e-05	0.000332382004145077
MANI23439	-0.971492735398332	9.1967087710339	6.65938208324428e-05	0.000333759378934751
MANI110882	1.04306624480155	8.66320981592115	6.74098818997778e-05	0.000337582293940784
MANI7734	3.36336803427732	4.8580633558438	6.75493711811345e-05	0.000338013638572265
MANI5905	1.18810401050253	7.73570296718471	6.78972960389771e-05	0.000339486480194886
MANI9604	-1.13528215149062	8.74872454968361	6.7965869099471e-05	0.000339561341281663
MANI7419	-0.981562604606804	8.81340384171095	6.80723335874076e-05	0.000339825242928469
MANI2072	-2.08903240205022	5.66544287161451	6.82903409669956e-05	0.000340645126004659
MANI110745	-1.91759505076377	5.842833243339	6.83902818442212e-05	0.000340875244282566
MANI3195	-1.13690174847958	7.75137889036403	6.84675289114928e-05	0.00034099197771565
MANI18971	1.63534367540536	6.50028486758979	6.91799962976016e-05	0.000344269659501419
MANI15899	1.28648877132067	7.56684160010737	6.94837824034097e-05	0.000345510016896076
MANI12034	-1.39973845678392	7.23232193820144	6.96852808910061e-05	0.000346240199564332
MANI111624	1.19974887397985	9.37290619842328	7.03202123063733e-05	0.000349121116740498
MANI15369	1.39473960040222	7.14372326220772	7.04883910328345e-05	0.000349682033823811
MANI19598	2.73174342698379	5.41173561136469	7.0791402352378e-05	0.000350910433413392
MANI4487	-1.0830000562243	8.32424090329526	7.21873045219722e-05	0.000357550097065437
MANI26922	-1.08699083562332	8.34518286182338	7.23135495876276e-05	0.000357895575498141
MANI13643	-2.34409971667974	5.29515668656529	7.24512719513457e-05	0.000358058257486337
MANI24165	-1.10878698036222	9.9841531204427	7.24594611045753e-05	0.000358058257486337
MANI120877	-2.90421829563836	5.05148629726163	7.3357333262254e-05	0.000362212553559142
MANI113687	1.32180674668038	7.26548845545609	7.35677587527275e-05	0.000362968653970817
MANI17404	-2.01307482896068	6.00012534249005	7.47725631573919e-05	0.000368625826927687
MANI28557	1.52844993775214	6.64372018090335	7.52379555490679e-05	0.00037063176392173
MANI7912	-1.5518031135811	6.5895172495238	7.55099190307249e-05	0.000371682468577811
MANI24183	-1.17835252324153	8.9536078404349	7.56797939243622e-05	0.000372229421204064
MANI12106	1.8683606553112	6.03528768371012	7.59550054235605e-05	0.000373293219052177
MANI12480	1.34539943127153	7.88634384845427	7.68754877008895e-05	0.000377524197352818
MANI17710	-1.16351576425016	7.65540695773534	7.71911187932569e-05	0.000378780586797275
MANI20741	2.21048898890491	5.57755914701133	7.90721806392037e-05	0.000387710730920554
MANI17142	-0.932752602987792	9.3029454719211	7.94801785319114e-05	0.00038940984609409
MANI2688	-2.84695251148753	5.00706091754608	7.98569765422167e-05	0.000390953590722522
MANI1320	-1.18687689274149	7.8351751697945	8.00460942767664e-05	0.000391576839570128
MANI13540	1.20993165146482	8.20089394853173	8.03765564352107e-05	0.000392890034735386
MANI18281	-1.20158677946964	7.37588334201203	8.30356772504641e-05	0.000405575185336693
MANI10746	-1.85622520607658	7.58683353977326	8.3944514041295e-05	0.000409698379392607
MANI14559	-2.24739081743868	5.37883176987685	8.50131073866589e-05	0.000414594330480742
MANI15895	-1.08553535421978	8.34288684242873	8.53675738724368e-05	0.000416002754216836
MANI3649	-1.46628883249851	6.66898448119648	8.55751136513913e-05	0.000416693578002739
MANI13592	-2.14879825957393	5.46443620146467	8.60698528822843e-05	0.000418780735798211
MANI300	-1.81035690739826	6.10241013200611	8.68236682266647e-05	0.000422124281055964
MANI23042	1.97900277696975	7.92965179026288	8.78220041148147e-05	0.000426650610481097
MANI23946	1.98647586097049	6.03449326864693	8.86351390071183e-05	0.000430270962153329
MANI115081	1.86078948976002	6.02948669271384	8.87438140020204e-05	0.000430468653677488
MANI11957	1.51469148601669	7.08969356377671	8.91278653987401e-05	0.000431843380194537
MANI25212	1.82422681419589	6.3004967138252	8.92288872756985e-05	0.000431843380194537
MANI828	-2.26950675388966	5.40369442976981	8.92317260733463e-05	0.000431843380194537
MANI8188	-2.11516037115402	5.57332269489602	8.97239887287912e-05	0.000433894250837323
MANI17162	-1.10418643709241	7.87646857197205	9.04105360523093e-05	0.000436880813036903
MANI24779	-2.12558261915586	6.01172974948217	9.27327780690693e-05	0.00044776078435027
MANI17225	1.53764013951738	6.70453475788251	9.30604496903776e-05	0.000449000722611228
MANI4444	-1.17454087913775	7.57134360110116	9.41781573874408e-05	0.000454047661377045
MANI26755	1.5982143086114	7.01497176480427	9.57727157863102e-05	0.000461384147913517
MANI24283	1.82201461430926	6.32067484795322	9.60860717580126e-05	0.000462541994367029
MANI10846	3.84809149516639	4.56048038398658	9.66309399788313e-05	0.000464811696860969
MANI20608	-2.1162297910415	5.87333457001556	9.681187240697e-05	0.000465225777567599
MANI173	-1.08266705501911	8.43016903219836	9.68638990705072e-05	0.000465225777567599
MANI121326	-1.15283873052538	7.6338376017151	9.69713897190807e-05	0.000465389207477558
MANI1728	-2.14130682492453	5.59276641243615	9.83491055015707e-05	0.000471643893529486
MANI7418	-2.06724419135413	5.83768141014336	9.8986597691972e-05	0.000474112831935058
MANI11847	1.55067589157643	6.70085224842011	9.90136190450012e-05	0.000474112831935058
MANI16962	-0.943042252823794	8.77332997802919	9.9202779706688e-05	0.000474201606181452
MANI8990	-2.05970154203959	5.63988331289043	9.9256123853045e-05	0.000474201606181452
MANI5095	2.34207144843862	5.68149925532737	9.92567213570016e-05	0.000474201606181452
MANI23117	-1.61386090505569	6.90785124995582	9.99196331124991e-05	0.000477008949335103
MANI28287	-1.36057562620905	6.88715252356617	0.000100124168278728	0.000477625456359744
MANI24574	-1.0733889928678	7.89628851378108	0.000103121120269379	0.000491551765919123
MANI21275	1.44575353869478	6.77261290582768	0.000104226997867492	0.000496449647737267
MANI29404	2.75016360635867	5.40929342999593	0.000104633960296206	0.000498013627705834
MANI10401	2.66798791559544	5.54155332981184	0.000107516803351158	0.000511350562484675
MANI22019	-2.66564933958296	5.1361266806377	0.000108471235678777	0.000515502834227346
MANI17379	1.76530863912725	6.5731615543822	0.000109247065646794	0.000518800720294182
MANI29614	-1.74759657143531	6.12647834528477	0.000109678131110183	0.000520457648376788
MANI25628	-2.25225450485675	5.38150997647131	0.000110256306669488	0.000522809657747911
MANI9524	2.55120845726968	5.48330470670839	0.000111669993368161	0.000529116984283693
MANI109674	1.15124712722501	8.13333080090948	0.000112560307306272	0.000532936881005406
MANI9283	2.34424563394288	5.68663591922063	0.000112950719915124	0.000534311029451851
MANI18519	1.99411430319416	5.81718450144788	0.000113019223277897	0.000534311029451851
MANI19259	1.34208940691353	7.19017010842515	0.000114872678429251	0.000542668469686283
MANI4280	-1.74978414330083	6.18893712935927	0.000116226872573137	0.000548656660022966
MANI23518	0.998889777171491	9.39776795072625	0.000117030157387719	0.000552037265116305
MANI2543	1.13627690764163	7.67390743223394	0.0001177082377273	0.000554822683037536
MANI6823	-1.46751891678368	6.65674604762926	0.00011798975526159	0.000555736133518342
MANI15472	-2.59853104961641	5.50856218618067	0.000118217323759568	0.000556394313534072
MANI14541	-2.42005884541037	5.6806820942183	0.000118636226078031	0.000557951367634985
MANI26245	1.23972162910338	7.22618844745472	0.000119838454733846	0.00056318739669059
MANI9643	-1.37330591785932	6.79672852594663	0.000120166136029524	0.000564308726276526
MANI13131	-1.5527021226478	6.66271458514701	0.000120586537283841	0.000565863491624543
MANI28299	1.82216277281316	6.74515988693373	0.000121294244950327	0.000568763169326664
MANI22196	3.1931948471801	4.73784324269982	0.000121448255214286	0.00056906412483913
MANI121550	2.57325951374354	5.28597276216399	0.000124768523741092	0.000584189651071557
MANI3256	1.90806384607763	5.86249571889315	0.000126274768244487	0.000590805507259105
MANI1829	-1.39106291140283	6.91710443608406	0.000127032483169977	0.000593912015410923
MANI27891	-0.921262405393498	9.1063707971009	0.000127475994698337	0.000595546037178441
MANI11609	2.45447238548931	5.4153913101289	0.000129061412360457	0.000602508509435147
MANI21713	2.21046052852031	5.72985813821519	0.000131424248402732	0.000613087344352949
MANI3209	-1.06740164977386	7.90185502623943	0.000132273599192265	0.00061659547526343
MANI117296	2.60211744379386	5.05097016133301	0.000132429842805691	0.00061686989277504
MANI16454	1.16405934879778	7.55803224834447	0.000133193060163283	0.000619969166887874
MANI22283	1.50913385706111	6.62034315337886	0.000134549632042892	0.00062582372906881
MANI24583	1.72809248606458	6.10188915673809	0.000134668435971217	0.000625916758530934
MANI7284	-1.15557208074991	7.51741907975922	0.00013523717970815	0.000628099364700244
MANI9331	-1.3404399793401	7.04937959932695	0.000137378053148136	0.000637575067174681
MANI23446	0.921917574149939	9.02592714484363	0.000138696057102383	0.000643220733340844
MANI109582	1.19301340106758	7.60517617971548	0.00013919867895135	0.000645079466830141
MANI9655	-1.57484882815989	6.41747061198983	0.000140902219321634	0.000652496753949234
MANI23256	2.04372658816875	5.74324105665215	0.000142158005048251	0.000657831235924523
MANI25827	1.22247246269352	7.4199512678329	0.000143749394058369	0.000664709789313701
MANI26133	2.00125140343237	6.04609341226631	0.00014488739403323	0.000668999808559472
MANI20176	-2.07162610047728	5.93297314047783	0.000144888356328902	0.000668999808559472
MANI23523	-1.74318738288285	6.44378301070517	0.000145255817567323	0.000670208014777126
MANI7218	0.843799249299352	10.7319097812259	0.000146080268693122	0.000673521471740121
MANI4178	1.59599355599746	6.53120654675127	0.000146403599502153	0.000674336761825454
MANI14601	-1.82253556570597	6.36473935708111	0.000146499191169366	0.000674336761825454
MANI9045	-1.77509899863614	6.06822022265299	0.000146576435837987	0.000674336761825454
MANI16297	1.56485754191322	6.45477315628478	0.000147855545274554	0.000679727778892817
MANI114142	-1.51879744607348	7.5223137505166	0.000150429036389986	0.000691057248390545
MANI2895	2.80295289655355	5.21953853372711	0.00015086231915079	0.000692545501319026
MANI27035	1.07318040832454	8.36927437527886	0.000151122372091904	0.000693236949458515
MANI12470	-1.83313519526437	6.50197985320428	0.000152294838632117	0.000698109842789044
MANI12743	-0.969404705530013	8.33105636831666	0.000152702984169213	0.000699038509470935
MANI16083	-1.59275701875385	6.74313616314554	0.000152718121090414	0.000699038509470935
MANI13701	-1.65853369691334	6.63521838907074	0.000156588913919249	0.00071623882287252
MANI13299	2.07191222320013	5.47284994176218	0.00015695283510663	0.000717385433189394
MANI7445	-2.80845759310503	5.24824695091711	0.000158328735704643	0.000723152516718756
MANI13640	-1.28789835855969	7.25655581171103	0.000159487407355351	0.000727919831121146
MANI114475	-1.76625767492527	5.9095206779352	0.000163257839424951	0.000744592089817902
MANI159	1.77172262698616	6.19157613077999	0.000165620036041938	0.000754822250594012
MANI14466	-1.24768347714161	7.33925819181381	0.000166702925768582	0.000759211383712411
MANI10823	-1.68914007493695	6.37849707253106	0.000167712758744904	0.000763261728914487
MANI17634	-1.7245392846061	6.10599164156268	0.000167982263383102	0.000763939439003555
MANI26624	-1.68255904655548	6.31089056481206	0.000172814865180981	0.000785353063788749
MANI3592	-1.17050986680529	7.80409185708509	0.0001752539144833	0.000795866342832763
MANI417	1.58158499752824	6.66088728798801	0.000175700460358101	0.000797322647828488
MANI15303	1.18352107608635	7.664492938887	0.000176459788127578	0.000799734346263727
MANI9532	1.52507895610323	6.47632465074835	0.00017648439085662	0.000799734346263727
MANI15667	-1.47601996833473	6.54895502940896	0.000176985213726386	0.000801430542499397
MANI922	-1.47766629163	6.53858140906655	0.000177732452596674	0.00080423934799995
MANI109601	1.32686071648874	6.92606003741902	0.000178930557349564	0.00080908285568129
MANI1395	1.18310661919205	8.23874652327934	0.000182200317487913	0.000823280321887255
MANI8649	-2.25835833393883	5.38930705942124	0.000184024703440252	0.000830374730394233
MANI10731	-1.9271921685954	5.86023486407254	0.000184032536933465	0.000830374730394233
MANI17252	1.0399756816858	7.98740238059418	0.000184554248381928	0.000832136059430258
MANI10391	1.93609323998582	6.37260941562227	0.000186944681593165	0.000842314763792817
MANI8233	-1.45547415767825	7.2275774241667	0.000188684380829523	0.000849549077864269
MANI20820	1.53028650808007	6.52723474118041	0.000189518613012075	0.000852408624948853
MANI16915	-2.0915189551494	6.7050718540592	0.00018958859550954	0.000852408624948853
MANI16368	-1.70325836938729	6.36745781789544	0.000190450723313349	0.000855677540560329
MANI7244	1.3805537544882	6.8157916678565	0.000192594155101589	0.000864694523436264
MANI13738	1.24540116934786	7.2458683103781	0.000192897672305629	0.000865443876810313
MANI3587	1.05338611113055	8.26511993505523	0.000194505671624713	0.000872040643837618
MANI118548	2.00901512710177	5.71834495134101	0.000195281560867043	0.000874900062300365
MANI13607	2.30260767292023	5.62884310414764	0.000195939917627113	0.000877229242521386
MANI11877	1.36517996240898	7.30787000864252	0.000197259972679141	0.000882515485114661
MANI110184	1.21758325580549	7.27907300747877	0.000198213710357543	0.000886156566771372
MANI4932	1.18640240355987	7.4754459258672	0.000198766365746447	0.000888000653740298
MANI1790	-1.05594370734512	7.90522965653664	0.00019898554167683	0.000888353352024466
MANI7455	1.16886852783319	7.90637044396059	0.000200727334967986	0.000895447467928866
MANI14213	1.40622777038366	6.99299961780034	0.00020085727733653	0.000895447467928866
MANI10594	2.93598369330842	4.98367896241186	0.000201471243202791	0.000897552971652379
MANI13818	-1.52256736553336	6.44093005284475	0.000201889183481824	0.000898782837215286
MANI26598	3.51663831388279	5.42361681569886	0.000202807489944718	0.000902236972471761
MANI29510	2.88811872584951	4.95066827503154	0.000203794064122219	0.000905989751729302
MANI114431	-1.11110715050227	8.30868607608324	0.000206236820611021	0.000916206352433953
MANI3559	-1.69121157429805	6.35003475676799	0.000208388066115512	0.000925095542151988
MANI3386	2.74466806612399	5.16615332944783	0.000208529823866304	0.000925095542151988
MANI21982	-2.00881808970398	5.49475247967969	0.000208874798286376	0.000925977499751009
MANI27601	2.92014730783736	4.95291633126817	0.000212680117031462	0.000942187791184834
MANI25121	1.68931318908744	6.51220174421913	0.000213609044014715	0.000945641714768148
MANI4773	-1.80145427392198	5.9225177842296	0.000215002259566642	0.000951144772594049
MANI16800	1.41921067719272	6.92861306904237	0.000216958514108297	0.000959129230199623
MANI3507	-1.27430349616037	7.27906140567028	0.000217167732728858	0.000959384649119466
MANI8143	1.319896069488	7.32742456278159	0.000218350233077569	0.000963936394805855
MANI19093	-2.95679526346936	4.77683931078135	0.000223639049764162	0.000986597061459587
MANI6569	1.24929842204038	7.10285662736493	0.000224625985547764	0.000990261390706391
MANI1389	1.06949192938636	7.8484513805791	0.000224829356769777	0.000990462417193037
MANI18742	1.64122275631532	6.46188378133317	0.000224984280716777	0.000990462417193037
MANI13075	1.01652821259429	8.13248760759137	0.000225662061534598	0.000992756360987278
MANI9774	-1.59087107049044	6.69075627874826	0.000226666382484996	0.00099648267386707
MANI12475	-1.38723026944004	7.01721857601745	0.000227993948434739	0.00100162389967689
MANI8631	1.51035369927356	7.60205532086456	0.000230553469784163	0.00101216648030677
MANI14948	1.84972347896011	5.82690221588838	0.00023798336083406	0.00104406135102754
MANI26691	-2.46333569905385	4.98884451431774	0.000238709006559877	0.00104652010834382
MANI24804	1.33178701018971	8.01003322130903	0.000240648130936418	0.00105429177695865
MANI15643	-1.99899196520738	5.59227464081468	0.000241251975169405	0.00105620681596281
MANI29102	-1.11806413384092	7.73343994714707	0.000245129123156075	0.00107243991380783
MANI21094	3.13880936937984	5.14164051517781	0.000245949223612302	0.00107528525299098
MANI20519	-1.00284296564492	8.20901851850223	0.000246787471617983	0.00107820595358616
MANI21937	-1.17523669009111	7.27205726412678	0.00024774498676968	0.00108164334333971
MANI119699	2.99161622956513	5.32982214988705	0.000248533577611014	0.0010843389904723
MANI26611	-1.90661991630486	5.74294246330362	0.000249031433583256	0.0010857633391259
MANI20824	-1.51501421458076	6.38342504419555	0.000250310697599092	0.0010905902814926
MANI7856	-1.17194451234097	7.60491967451677	0.000251052105286017	0.00109306878830716
MANI299	-2.49015443423819	5.23182128200223	0.000251832504407688	0.0010957135408123
MANI22919	-1.38275859917877	6.67948930577245	0.000253985950280592	0.00110432463625775
MANI110158	2.62975648756763	5.05857568321941	0.000254672570725953	0.00110655057307882
MANI30344	1.60831362061681	6.62805098968224	0.000255689216649075	0.00111020643418224
MANI4807	-1.12040953356	7.37101626778506	0.000258401462374291	0.00112121456448023
MANI25603	2.86154207498786	4.91360136529782	0.000259074811683551	0.00112336682547248
MANI16142	-1.80198153882341	5.93429857448629	0.000260967812217522	0.00113080101942408
MANI26916	-1.18484267150844	7.4103205387278	0.000264279031046983	0.00114436613922258
MANI16843	-1.54377758765934	6.77244465713824	0.000269092324650073	0.00116441248405616
MANI9432	0.824002527163677	9.3728008817934	0.000270242414182403	0.0011685909173007
MANI7919	-1.19678633537059	7.53927144983872	0.000271974920310436	0.00117528043667573
MANI13123	-3.36239750919878	4.64303322051408	0.000273110762573654	0.00117938424056176
MANI23194	1.10739429341362	8.01148828528738	0.000273806564698593	0.00118158350637983
MANI22224	1.08150565199597	7.59748710766291	0.000275398880839578	0.00118764595651377
MANI29743	1.62322745308158	6.35861105040347	0.000275685190948123	0.00118806768219697
MANI121561	2.76715702366002	5.46022025979242	0.000275871753829793	0.00118806768219697
MANI20662	1.22659001196379	7.38649562239486	0.00027949834865784	0.00120286823284471
MANI29502	1.67418561838706	6.40012070872429	0.000281999763074847	0.00121280957167628
MANI4447	1.68910610168866	6.2777217141053	0.000282250108493732	0.00121306271187774
MANI122554	-1.52419748260618	8.51799044816834	0.000284863305209373	0.00122346375491619
MANI25686	-1.35377483743194	7.18129440624254	0.000285269995011377	0.00122438036476767
MANI2160	-1.45107421150213	6.6602229297079	0.000286014180177836	0.00122674328464901
MANI13201	1.29306333782764	6.90609765849903	0.00028920340409575	0.00123958292621555
MANI26081	-2.78975564665485	4.97278779020406	0.000289497753127341	0.00124000558895315
MANI24101	2.72414436588293	4.82343570456977	0.000290245144527961	0.00124236688553016
MANI14850	-1.95531365141773	6.16075848848506	0.000294367192791856	0.00125916013932236
MANI2645	-1.10881583479042	7.37437232943676	0.000297743910128572	0.00127274471704758
MANI2084	-1.45640682047005	6.75883203871405	0.000299870905463762	0.00128097247883542
MANI111088	2.22183699734846	5.5869169820483	0.000300489901411163	0.00128275170177879
MANI12655	2.35175201591737	5.12288978359661	0.000301613281514287	0.00128668022787408
MANI10762	0.784696810937068	10.764372864875	0.000302790822590057	0.0012908343614455
MANI13242	1.27362702195628	7.25298560628091	0.000305462808218293	0.00130131788589972
MANI5203	1.40915762947353	6.75952503552931	0.000305660775725143	0.00130131788589972
MANI121697	2.5024093161515	4.98227298017641	0.000311333509253369	0.00132457876502357
MANI16056	3.05823864420528	4.65155240908264	0.000312591593558525	0.00132903875516326
MANI1338	-1.68359144794481	6.22083306291484	0.000317744973944555	0.00134995341357903
MANI116200	-2.46856517983343	5.72311263685758	0.000317936936552473	0.00134995341357903
MANI23632	0.921438798258231	8.50465220433611	0.000323139272449596	0.00137089659937298
MANI10753	1.77773720208187	6.14301307764768	0.000323302213017084	0.00137089659937298
MANI647	1.98525441820505	6.03940111070878	0.000325693279700211	0.00138011165678986
MANI898	2.23631765493106	5.44474992330392	0.000326465646937702	0.00138245980838927
MANI20196	-1.88493484548651	6.15741993951314	0.000332681926016478	0.00140784235224742
MANI19406	1.10285942942146	7.88091484864377	0.000334146165650475	0.00141309476595177
MANI15355	-0.892642939956609	9.079997819834	0.000336573915829825	0.00142241211259636
MANI16646	2.14092011978721	5.37144108761934	0.000339002026261336	0.00143171855757704
MANI1823	-1.2693804000793	6.92927518951745	0.00034297345821115	0.00144752622103107
MANI110327	-2.75447375260138	4.63517271854185	0.00034349819171502	0.00144877566212693
MANI4245	2.03793920512571	6.07205800924365	0.000345450456238015	0.00145604034615291
MANI27086	-1.48244472896673	6.46445389030527	0.000345981743057875	0.00145731006799976
MANI1307	-2.41731008697169	6.19676053755389	0.000347868760519488	0.0014642847826518
MANI30054	-1.54269815229922	6.18066928328666	0.000348306063634056	0.00146515200074485
MANI18638	-1.50516836557744	6.7767463625647	0.000349577769592809	0.00146871827600768
MANI118445	0.963521604453102	8.4451861019175	0.000349617546995987	0.00146871827600768
MANI25017	-1.447365698052	6.38275705538856	0.000354488948971933	0.00148819581957402
MANI5513	2.89551914943063	4.9560391149606	0.000355404165928009	0.00149104992791651
MANI9334	1.78135875507521	6.03444615962133	0.000356245320559579	0.00149358974569486
MANI19740	1.26945924956828	6.92630675085951	0.000358013041271225	0.00150000834421509
MANI4033	1.22287091360079	7.06918970731822	0.00036515838023848	0.00152893479101836
MANI26732	-1.13004359741247	7.42342247121199	0.000365593596548859	0.00152974599348548
MANI10985	-2.32188743551227	6.04925558627093	0.000366288684116053	0.00153164278143577
MANI6493	1.33165708802702	6.78599869184809	0.000366657342322733	0.0015321729971072
MANI113590	-2.35860864097094	5.49423407851134	0.000371838104099775	0.00155279788363354
MANI7526	1.46813959447252	6.7990220070983	0.000372262772830646	0.00155306077891216
MANI453	1.1265631784987	7.39602559856365	0.000372391369087225	0.00155306077891216
MANI12608	1.25704293547483	7.20372784525807	0.00037266485584783	0.00155317885644474
MANI28571	-0.757190245775326	10.3349846012848	0.00037638944672474	0.00156767070677267
MANI6857	1.14946243021624	7.34729903843669	0.000377554852227599	0.00157107278166838
MANI28077	1.15055333610101	7.28589063728952	0.000377702264637875	0.00157107278166838
MANI27824	1.06820762345616	7.73786386159184	0.000378121899362711	0.00157178624177348
MANI13667	-1.7292631295177	6.18235724010444	0.000379255445932747	0.00157546442621898
MANI111866	1.10625621171408	7.35185350610732	0.000380849787007984	0.00158105072129461
MANI25179	1.89638343827775	5.72841520646193	0.000383920545172236	0.00159275484850433
MANI18407	2.02197041289981	5.84931251617675	0.000384766146891408	0.00159521828570489
MANI13786	1.62304468606646	6.33481350222894	0.0003864664180623	0.00160121959347591
MANI5807	-1.28124320852917	7.44194572323443	0.000388467820634792	0.00160845989785713
MANI6848	1.81142313469023	5.80569998807912	0.000389790615622562	0.00161288278900649
MANI6788	-1.3249597982488	7.88796683046108	0.000391104211258763	0.00161726186574691
MANI24770	-1.48934770706342	6.50724394953959	0.000392800065808263	0.00162321488381954
MANI13754	-2.35980206239733	5.3034562383776	0.000393789696060382	0.00162624362747231
MANI7967	2.02838715037633	5.44813597537022	0.000394335405391058	0.00162743634733052
MANI29852	1.59060441006643	6.14820948506554	0.000395782911832197	0.00163234684014126
MANI17935	1.17219865152119	7.22338972486603	0.000405052931051023	0.00166949272492403
MANI2937	1.43816254509469	6.47869485826612	0.000412651117483917	0.00169970405023447
MANI111306	2.65684730524738	4.78363438039498	0.00041380926282114	0.001703366913562
MANI8038	-0.849225979191432	8.8246744469538	0.000414437343613475	0.00170484452713725
MANI2825	1.93719077307087	5.53003186631548	0.000415273248600359	0.00170717458136487
MANI11160	-2.50151334374929	4.76918912827351	0.000415946384160039	0.00170883290768732
MANI4596	-1.47718692048609	6.41916477660516	0.000418013175090783	0.00171621092948808
MANI16933	-0.988681298582201	8.44426770308866	0.000424089243777973	0.00174002937780664
MANI21065	-1.39520303026717	6.795895356008	0.000425883859395453	0.00174626165001307
MANI5980	1.23334507388741	6.85938217688483	0.000428419319694379	0.0017555215978421
MANI118043	2.42453097288707	5.18560077427427	0.000428752532597187	0.00175575132126902
MANI24154	-1.4240124906522	6.46216047774156	0.000429569740446852	0.0017579614378106
MANI109557	2.30132230489931	5.08806785280234	0.000434337685009025	0.00177632616819379
MANI24768	-2.29301128384135	5.08341946438843	0.000435010667503367	0.00177793069589279
MANI4427	-1.76106727706143	5.82560741107356	0.000438618896041386	0.00179152205443081
MANI18414	1.56139128159333	6.28550385987834	0.000440040302387235	0.00179616966212831
MANI1611	-0.884058772608622	8.87207950455845	0.000441737607932278	0.00180193673293688
MANI2878	-2.25516627523703	5.41625081189766	0.000455194212300624	0.00185563406365795
MANI21222	1.25659408271888	6.93062828613104	0.000460380214615849	0.0018755682698337
MANI23065	0.906564401278367	8.47299849694798	0.000461472478085767	0.00187880986418595
MANI11906	2.80487939219558	5.20693371118419	0.000462627863562656	0.00188209456086472
MANI304	1.7035511491651	6.33719641106192	0.000462873453169255	0.00188209456086472
MANI116889	1.53297191391361	6.18136168033942	0.000466049366723802	0.00189379264797645
MANI27792	-1.49754786265724	6.57233450990165	0.000466616090519456	0.00189488008553894
MANI10422	-3.28639651749522	4.59773415960877	0.000470227398418312	0.0019083219532223
MANI15995	-1.35450515916236	6.70633299643672	0.000472274821146672	0.00191540396412559
MANI6568	2.4887548786153	5.4439953950827	0.000474166616761856	0.00192184614023439
MANI3793	-1.2959495779798	7.32988005912286	0.000482159040606759	0.00195299074312264
MANI5357	1.85314012043465	5.72383991901979	0.000487369447756531	0.00197283415433714
MANI10415	3.18266560476923	4.74386218315044	0.000490126350696921	0.0019827269678576
MANI113050	1.76237146863385	5.94909438187256	0.000490446551927028	0.00198275616238527
MANI7330	-0.918681786576481	8.13302089249188	0.000494126275290482	0.00199635838900842
MANI4731	1.9273571928441	5.64276416559933	0.000494921014625913	0.00199829485510207
MANI29024	-0.976089762310264	7.88188114139553	0.000498043558534545	0.00200962161994672
MANI3817	-1.15420557276728	7.25771976409207	0.000500896901745142	0.0020198484230143
MANI12725	1.12159068660483	7.23455847540065	0.000503335415089241	0.00202839049274195
MANI8616	2.99031097734466	4.60615234913973	0.000505083842888438	0.00203414249504021
MANI13303	1.64006972936988	6.12656485602516	0.000518789028850081	0.00208801048142647
MANI3012	-0.727307475658173	11.4012315701581	0.000521862734097473	0.0020990478860365
MANI1311	1.35050939859507	6.84481852923092	0.000530176128344181	0.00213113310473375
MANI767	1.68738771635685	6.44859304401533	0.000530816370044327	0.00213235364884642
MANI26002	-2.18993671078159	5.18256267660407	0.000532634328813279	0.00213787079942189
MANI114122	0.787335791755812	9.44019330358952	0.000532864718593081	0.00213787079942189
MANI2584	1.38818238548595	6.658705980444	0.000533214452922328	0.00213791997421705
MANI3919	-1.73006778239196	5.80928383913811	0.0005344085177033	0.00214135228314384
MANI26232	0.875815657484409	8.90534554761597	0.00053478081960935	0.00214148956524983
MANI6433	-0.998613746636716	7.8856544074786	0.000546254524232628	0.00218605332344517
MANI17851	-1.21503331044273	7.02064518441077	0.000548450813257687	0.00219345700883046
MANI8743	0.995301072138909	7.89034173128139	0.000551310217952965	0.00220350172285933
MANI28861	1.92267323605122	5.62935379434064	0.000553902674201529	0.00221246749121481
MANI15192	-1.4774384239404	6.31244932557667	0.000555987194461752	0.00221939437738828
MANI1882	1.03902413197034	7.59947066126496	0.000556522623076187	0.00222013275641539
MANI17720	-1.28984750309155	6.97341850618681	0.000557507577811456	0.00222266236968885
MANI3761	-1.84036963885784	5.7894739293258	0.00055997650621177	0.00223110136279973
MANI10975	2.95786388564785	5.00793498599276	0.000564481556861268	0.00224763712301454
MANI2304	1.57082959158202	6.42804311483164	0.000569136636332392	0.00226474911505384
MANI29051	-0.856527333790666	8.57222508620514	0.000572632121317623	0.00227722817862344
MANI27024	-1.77390266141138	5.75336980594468	0.000574357958333617	0.00228265851069226
MANI17677	1.35367107455811	6.96920655569384	0.000577412467216365	0.00229335923499415
MANI16412	-1.43488211862824	6.46958369436889	0.000598763567578713	0.00237667117832779
MANI114651	1.80448987704811	5.78975517658219	0.000600221365691092	0.00238096578062183
MANI9710	-1.48386307308184	6.24429116731806	0.000601698535470656	0.00238533180363367
MANI14784	-1.39078735293875	6.48717006959229	0.00060788249996906	0.00240833998580613
MANI8520	1.99027936435433	5.56018276199601	0.000612132181749509	0.00242366085711446
MANI3694	1.86924299947332	5.83939493654507	0.000622085076639409	0.00246152964429148
MANI7037	1.41429407485133	6.50182710046163	0.000624896882656161	0.00247023199307235
MANI23450	0.977231851811895	7.8153308859893	0.00062506422808129	0.00247023199307235
MANI24138	-0.793745036026746	9.96911042934992	0.000627823677705807	0.00247959039792162
MANI21594	1.9490075240117	5.65599023710288	0.000630545759074229	0.00248878964718707
MANI25450	1.54290901683273	6.19275732765008	0.000636364402133841	0.00250886928569176
MANI109652	-1.99851547296544	5.60585036012771	0.0006364250895196	0.00250886928569176
MANI14420	-1.41139704373595	6.97846573352703	0.00063753945098675	0.0025116992674136
MANI2896	1.42372525043954	6.35324174748291	0.000643959983235584	0.00253541733610778
MANI10283	2.6009751093191	4.74802769285045	0.000656429255608438	0.00258290641880711
MANI115862	0.860244276554872	9.50028237119043	0.000658702579838196	0.00259024260910923
MANI13977	-1.84771783772141	5.62145116089633	0.000659597637972515	0.0025921532484838
MANI12811	-1.6841445502104	5.94815432062529	0.000661114713993992	0.00259650447188589
MANI5783	1.47409509074391	6.27158791462769	0.00066738892654537	0.0026195222116883
MANI21773	1.18931274925319	7.05170328372417	0.000670189134574024	0.00262888431425786
MANI17266	-1.01681663791731	8.22733130413223	0.000681130753712957	0.00267015057225964
MANI121219	-2.07604132853303	5.25281893303813	0.00068321901573713	0.00267668055948962
MANI11099	-2.291513616488	5.07794421311462	0.000684333443942105	0.00267938959664601
MANI28900	-1.05610111888328	7.64705328034299	0.000686078805355252	0.00268456407160316
MANI25124	1.18631947557263	6.93155764501988	0.00069227594784857	0.00270714082075351
MANI110359	1.85665065733728	5.60552232854806	0.000694910331458912	0.00271576616273424
MANI2234	-1.68411982606191	5.86238738085897	0.000696672986814288	0.00272097618462917
MANI22575	1.32546577838185	6.75189402099627	0.000699224301254509	0.0027292581321302
MANI110320	-1.93883265635824	5.31651687253741	0.000700057104761221	0.00273082620607286
MANI27010	-0.774476305522525	9.37394628826245	0.000701700875759398	0.0027349533992448
MANI2364	1.22053084071035	7.21681733700633	0.000701978567825106	0.0027349533992448
MANI15025	1.51554496896524	6.16432952130962	0.000704210809730585	0.0027419640317414
MANI7321	-1.71966927612488	5.71198466906938	0.000707779032757451	0.00275220635242901
MANI20849	1.05157561539864	7.78143122702225	0.000708127951323859	0.00275220635242901
MANI3714	0.82691532369964	8.8451797510471	0.000708144649480549	0.00275220635242901
MANI28679	2.34956770446724	5.35575379396895	0.000711669338802598	0.00276420923440494
MANI19715	0.948655627349556	8.33046090240417	0.000723561614512605	0.00280867820339298
MANI23394	1.25729064659548	7.01022776834324	0.000726026476420052	0.0028165203479002
MANI8169	1.21649255278359	6.77563412452739	0.000742666192087182	0.00287930864557668
MANI2184	2.291769047242	5.08031423991966	0.000750496012867333	0.00290788516300584
MANI27901	2.5399403973463	5.02013324964717	0.000757186261171402	0.00293201403699317
MANI20865	2.58216624012872	5.05947302916084	0.00076202470125305	0.00294780648429261
MANI1525	0.943177389065781	7.82960717024656	0.000762195267761847	0.00294780648429261
MANI12081	-1.95856721198591	6.01871302038003	0.000764501243167954	0.00295492091242769
MANI13238	1.37210803486151	8.4361254218533	0.000767546615760261	0.00296488281148857
MANI116342	0.903243126409318	8.6357036113878	0.000776129385113155	0.00299620941784999
MANI20767	-2.57303694271451	4.82357198022382	0.000778032992661819	0.00300172899422206
MANI5260	-1.19260663870347	7.98222960997682	0.000779014563633369	0.00300368670761862
MANI16951	1.06799781564559	7.49957273545455	0.000781936383892585	0.00301311860824789
MANI16536	0.997547333125652	8.6926514566909	0.000784297114981712	0.00302037825131255
MANI15941	-0.983946664205184	8.25092657023373	0.000788632797920547	0.003032739861485
MANI27715	-1.57846576342435	5.93842745310573	0.000788795198456568	0.003032739861485
MANI5857	1.58009702373723	6.35415962302481	0.000788943218899334	0.003032739861485
MANI3474	-0.727548885788502	10.3144686572952	0.000794873472005351	0.00305368310803754
MANI9542	2.15712684170474	5.19157265476336	0.000795507617919511	0.00305426712698188
MANI17853	0.888933375750517	9.75792982446297	0.000796208045179082	0.00305510476451211
MANI1083	-1.05064393915595	7.38758502404697	0.000810222212673236	0.00310512366040449
MANI111637	-1.30148516417347	6.86457558667556	0.000810224058508069	0.00310512366040449
MANI263	-1.75198704623173	5.54094897580943	0.000813150027751572	0.0031144530990364
MANI20288	-1.02784162260712	8.28966582116773	0.000816188502619365	0.00312420191183908
MANI2076	-0.935043394968247	8.22517090123709	0.00082532932888056	0.00315728339278886
MANI3189	-2.38864257710409	4.94490575338661	0.000835743999185594	0.00319256398596908
MANI2792	-1.5025695741037	7.09084183172353	0.00083591681114242	0.00319256398596908
MANI113906	0.88486023182091	8.56577073702357	0.000836063717872566	0.00319256398596908
MANI26883	1.66272009781524	5.97027917753364	0.000837758703360879	0.0031971092685489
MANI10857	1.28699280621162	6.7127380756497	0.000842784641993717	0.00321435322518374
MANI19627	1.3014445265599	6.97550343522127	0.000845850378480623	0.00322359643787707
MANI9768	1.69652463288708	6.25371662890836	0.000846449766663273	0.00322359643787707
MANI3608	-1.6820609010467	5.77613659515999	0.000847111348879786	0.00322359643787707
MANI15542	1.82625927936635	5.89848983319251	0.000847716818215011	0.00322359643787707
MANI3477	1.83854564141157	5.70704172106398	0.000847752433386456	0.00322359643787707
MANI30198	-1.99753212857226	5.4765036872196	0.000859574224493087	0.0032665883096363
MANI5428	0.91172724523451	9.11707310332773	0.000872946650643394	0.00331541788478771
MANI19616	-0.827238514680623	8.80322211863473	0.000874153034371714	0.0033180104689903
MANI28744	2.29853309436192	5.0988778941842	0.000883791250563208	0.00335258537264546
MANI17964	0.798195671757212	9.9896770869351	0.000885129341966459	0.00335565193378666
MANI10952	-2.83075353361504	4.69097690390405	0.00088720337459109	0.00336150321652784
MANI14363	-1.33746472490305	6.54031545948626	0.000894722972869715	0.00338796774245645
MANI11997	2.20593331047895	5.02927764088238	0.00089691544468814	0.00339348073428099
MANI24817	2.63120495524361	5.3496242287754	0.000897250233610207	0.00339348073428099
MANI22527	2.448659456216	4.95215434555783	0.000903048955397238	0.00341337418403431
MANI10382	1.37684181591253	6.43194936561276	0.000904714157731091	0.00341762921241888
MANI12748	-1.7710781044324	6.12485126722351	0.000906813730642542	0.00342285122392245
MANI3642	-1.08634651231532	7.20282942037614	0.00090717714364101	0.00342285122392245
MANI11318	-1.53071137948103	6.18226505172826	0.000915066143867569	0.00345056191750063
MANI14252	-1.87138132027514	5.40586586963401	0.000916431192392142	0.00345365354182286
MANI16784	1.79486161344866	5.77025156023878	0.000920780707100102	0.00346798203298403
MANI9668	1.0641459859802	7.74525368320894	0.000929385999941186	0.00349831272110958
MANI21054	-2.44894235239238	4.7286115950703	0.0009383246848244	0.00352843138965489
MANI110821	-1.14398749964517	7.07158447877295	0.000938501482489105	0.00352843138965489
MANI16552	1.94516550218688	5.5417337417845	0.000940563170044028	0.00353408522077634
MANI28148	2.12421429284467	5.93419314471889	0.000948282902943817	0.00356051202537507
MANI18867	-1.25286347026707	6.6614125949168	0.000948720489160714	0.00356051202537507
MANI935	-2.3919426107123	4.94785733495373	0.000949309841004113	0.00356061447173538
MANI6050	-1.03296025915393	7.43711912097961	0.000952655679307755	0.00357104954344061
MANI21807	-0.868946326268513	8.2110546884339	0.000955364030922359	0.00357908405434249
MANI13365	0.838105815582987	8.45168288643892	0.000958999776615401	0.00359058131492823
MANI18258	-1.48277685537181	6.55707214031791	0.000964008125329327	0.00360720110688794
MANI2804	1.47100280387157	6.07210276048382	0.000969801083736341	0.00362673545777433
MANI13154	1.68132941176177	5.96157049501114	0.00097100046445042	0.00362907843203151
MANI15220	0.889085759481473	8.04433075534342	0.000982234833249528	0.00366890192726165
MANI9165	1.70090921392438	5.71829484986926	0.000991464685960161	0.00370015525923288
MANI1543	1.18671307099314	7.27456077265105	0.000991770107368182	0.00370015525923288
MANI7728	1.6457069314792	5.86884157042486	0.000993051725762296	0.00370275614049685
MANI19861	2.26173196425338	5.2649802233472	0.000998283753478693	0.00372007504605148
MANI24619	-1.14747715438989	7.12924719815474	0.00100539754494312	0.00374344403470378
MANI9597	1.02364014862739	7.49041127549335	0.00100573666094172	0.00374344403470378
MANI7155	-2.01615972615904	5.75503068747454	0.00101127341679127	0.00376184209945549
MANI109762	-1.14315393898065	6.97333182004322	0.00101985039746069	0.00379152128398678
MANI16649	-1.06620709914278	7.25493055723475	0.00102163927103409	0.00379594415366625
MANI27386	2.80952644768534	4.90612649162906	0.00102573556116695	0.00380893011722897
MANI21040	2.8094946292799	4.90612649162906	0.00102797309398948	0.00381491209489274
MANI25214	2.76669320877619	4.86544855024993	0.00102855088525285	0.00381491209489274
MANI26975	2.66657480240055	5.10782250897242	0.00103451878003656	0.00383480191429585
MANI20314	-0.992009666933336	7.95732263343689	0.0010365801313465	0.00384019598367256
MANI111387	1.47517089209708	7.75711793816584	0.00103915607849967	0.00384748904576005
MANI261	-1.40071124052748	6.19283667774288	0.0010400958223842	0.00384871906238547
MANI13909	-2.10894299057102	5.44872960457685	0.00104661522213466	0.00387058227216757
MANI12336	0.743541278533149	9.46601118404774	0.00105591804766435	0.00390270760324017
MANI6951	0.838854546781253	8.42134688258136	0.00106467698187389	0.00393278640243213
MANI2088	-1.02110442476048	7.28098261484207	0.00106754580611457	0.00394108547886703
MANI13992	-0.865340674794089	8.23426984159452	0.00107199208984392	0.00395519504319232
MANI18332	-2.16082541082293	4.98171202234394	0.00108941769316268	0.00401714847857136
MANI24482	-2.19913081796586	4.81597799543803	0.00109064572860666	0.00401933722555158
MANI1260	-1.08742931208919	7.58476815155857	0.00109132775226188	0.00401951238987153
MANI29223	1.30055541210553	6.52508803823769	0.00110520252127697	0.0040682498386343
MANI1111	1.36383678893409	6.42805514047341	0.00111086574139055	0.00408672152828638
MANI17574	-0.953863417858659	7.51347221496908	0.00111592096445935	0.00410293633769585
MANI7052	2.33890340881567	4.86380963745812	0.00111747671506884	0.0041062731960331
MANI21625	1.92548172482016	5.84300874068961	0.00112835048013737	0.00414335595600931
MANI113140	-0.888513975239339	7.97425340828725	0.00112921142657897	0.00414335595600931
MANI121315	-0.98496587924034	7.46428607371022	0.00112953050292472	0.00414335595600931
MANI4647	-0.782932863685216	8.80156155497266	0.0011318148697437	0.00414933287026985
MANI121160	2.14908058332308	4.99194134536006	0.00114575174838567	0.00419799729671672
MANI28800	-2.471839616189	5.21686596819204	0.00115470518153599	0.00422608670918583
MANI17759	-1.91233619789275	5.76647525502327	0.00115492329003766	0.00422608670918583
MANI20641	1.19133416695721	7.19035044742057	0.00115541944440566	0.00422608670918583
MANI122297	1.91378282607445	6.20708382679916	0.00115616148389165	0.00422636064653989
MANI19409	1.52082327183505	8.13421644935361	0.00116898299016705	0.00427076542255378
MANI112048	0.817251003127621	8.91952153914028	0.00117572545415994	0.00429292262369063
MANI122148	0.820655209088892	8.55076328743145	0.00117692688194141	0.00429483398450393
MANI20514	1.82913684307481	5.45669794601643	0.00117922155974438	0.00430073032871655
MANI17184	2.09296224648005	5.14815370947956	0.0011987737431853	0.00436952339647806
MANI17219	1.01529199815229	7.63265843847181	0.00120264099898345	0.0043789120552232
MANI8633	0.875591164426526	9.10562467049044	0.00120273196149777	0.0043789120552232
MANI21547	2.27289609227776	4.82792613813361	0.00120615261965858	0.00438884367922865
MANI19388	0.841610919677327	8.36112968986658	0.00121560775451612	0.0044207090268999
MANI5081	1.38591216751308	6.45591973749136	0.00122835409570176	0.00446449982574335
MANI1067	-1.24768099658656	6.79781269808458	0.00122951151113284	0.00446614416457944
MANI7029	2.38831655971391	4.91011660985367	0.00124232064536998	0.00451008669823428
MANI112789	-1.41998475123015	6.09989673065053	0.00125814248024732	0.0045649098581711
MANI8886	-1.46700492137571	6.29170903693502	0.00127006917562352	0.0046055456368489
MANI7651	-1.44724158160973	6.49006500258832	0.00127102703442711	0.00460638230154217
MANI24225	-2.39660881073316	4.95081144291944	0.00127254168402997	0.00460923474461398
MANI18582	-1.53651778149727	6.05639691397973	0.00127437325867806	0.00461323119641459
MANI12187	-2.2859517943618	5.08604529248935	0.00127555887725206	0.00461488605790508
MANI2594	-1.96876783244367	5.18952611149242	0.00128071545962225	0.00463089750953594
MANI8801	2.39099125169088	4.91282442470182	0.0012864550527997	0.00464899758099606
MANI8004	2.26999410616317	4.82517159818435	0.00129279422121534	0.00466924252645336
MANI1587	-1.1249581989005	7.10874114913847	0.00129872151729996	0.00468610847215911
MANI30053	1.9816994069179	5.41562558394247	0.001298943406016	0.00468610847215911
MANI5841	1.26230424335882	6.61663349741026	0.00130424026515105	0.00470253960144102
MANI23335	-0.839245782517347	8.3474545161294	0.00130924925641389	0.00471697204090813
MANI21971	-1.56027834273409	5.77041787923558	0.0013098667286065	0.00471697204090813
MANI18222	-0.864399274461629	8.51520788354247	0.00131047684167298	0.00471697204090813
MANI10878	1.3819463557291	6.44925209849093	0.00132958876355215	0.0047830464605922
MANI2216	1.21533831591538	6.86414605328622	0.00133867814902252	0.00481301139276826
MANI4706	0.902152934974915	7.81054470300585	0.0013489360255624	0.0048471410788076
MANI110869	2.3589749552888	5.13875862898145	0.00135670333142763	0.00487228775770637
MANI16158	-1.55839222351521	6.01250460051278	0.00135989886104008	0.00488099676186341
MANI1437	-1.09304643726337	7.34505388966632	0.00136087357369785	0.00488172938243254
MANI110685	0.980097069478791	7.62757063401642	0.00136175504608161	0.00488212689129995
MANI15393	-0.83920289174206	8.17495570158845	0.00136268205693436	0.00488268712142488
MANI119737	-1.34140043818963	6.39544184589247	0.00136368756632111	0.00488352783077686
MANI30173	-0.871090470279548	8.9196288100979	0.00136506655769502	0.00488570431807793
MANI22760	1.70776030729565	6.11081750003855	0.0013773604250754	0.00492597028539763
MANI28958	-1.24544936534518	7.3506609308667	0.00137787203563135	0.00492597028539763
MANI14991	-1.37485066807396	6.56392271896365	0.00138044166372697	0.00493237334445029
MANI22582	1.79332223328078	5.543012509213	0.00138949437852921	0.00496192045545804
MANI17213	0.755094843705781	8.95760929142785	0.00140402523077366	0.00501098582363444
MANI20870	2.2421961154706	5.64355315217366	0.00141367555420428	0.00504258706975457
MANI18014	1.06757637602918	7.55591088260671	0.0014186662688422	0.00505754125667716
MANI12032	2.32926495885976	4.86402113053951	0.00142064866737453	0.00506176001564549
MANI29222	0.988950983849443	8.31690081241647	0.00143634182615026	0.00511479790256429
MANI4315	-0.84304249960622	8.70403002170751	0.00144006589682222	0.00512517834627458
MANI109528	-0.876835606318343	8.31347393781752	0.00144796790704971	0.00514670135093415
MANI10752	-1.12246392167826	6.90867701583806	0.00144801670625274	0.00514670135093415
MANI17878	0.914561627663256	8.08115372208537	0.00144855067225187	0.00514670135093415
MANI14307	-1.0487966308409	7.27253772951412	0.00145634023524711	0.00517147723670988
MANI29092	-2.63802329505946	4.87934342297034	0.00147700616535157	0.00524192384173791
MANI10769	-1.60032029752129	6.17082513943861	0.00147961522575966	0.00524727872443335
MANI11119	2.00631667934575	5.44135339813491	0.00148017159914166	0.00524727872443335
MANI3994	2.43813285705504	4.94968821489417	0.00148404273854323	0.00525805970283634
MANI14976	-1.81846988512587	5.92600116266751	0.00149093351330628	0.00527952141240653
MANI124	2.2890111933803	5.09910509228764	0.00150034695868022	0.00530988714147439
MANI5235	1.22239948713126	7.95753239164376	0.00150745383081017	0.00533206031165965
MANI174	1.23324769130678	6.58460417261159	0.00153311262038932	0.00541979266192319
MANI9509	-1.3242131478278	7.04410572056781	0.00153711227174596	0.0054309014174627
MANI4868	-0.842796261385453	9.30623477865465	0.00153871445906057	0.00543353182728467
MANI12753	1.34562501603285	6.34877686997624	0.00157664916139743	0.00556241306162824
MANI28334	-1.16900258490769	6.76290432314654	0.00157696824920037	0.00556241306162824
MANI19461	-1.07922671224681	7.31572705109452	0.0015835637723544	0.00558256900270735
MANI26654	-1.43506170774527	5.98034275716924	0.0015854813292655	0.00558556758995562
MANI16441	-1.64074018339548	5.83505318420339	0.00158617775758961	0.00558556758995562
MANI119096	-1.57328269536689	5.78457863662477	0.00158712742475529	0.00558580679768041
MANI17032	1.26236398788327	6.50752265638884	0.00159086857240963	0.00559586474526098
MANI18849	1.54086680211308	6.21564270356709	0.00159496708319527	0.00560716785351943
MANI112130	-1.09906887446182	7.17633853815127	0.00159621620866395	0.00560844685628738
MANI17046	1.24396961753564	6.6222226780163	0.00159779179275037	0.00561087084649314
MANI23398	-0.979103349610677	7.29414594329368	0.00160875628909987	0.00564624437199317
MANI12756	-1.78179914178543	5.84973363444297	0.00161454891812047	0.00566343709650784
MANI23281	-1.16591877083023	6.83762839733415	0.0016204746649121	0.0056810774777079
MANI1297	0.892228293578547	8.18807777366118	0.00162740792711141	0.00570222854991747
MANI14289	1.75039571696552	5.39071706660214	0.00163348504881321	0.00572035808968031
MANI17617	1.02661196349667	7.62070660277511	0.00163582976523865	0.00572306598776455
MANI11049	1.32805222100545	6.62868816361994	0.00163606511504998	0.00572306598776455
MANI13169	-1.90447509618284	5.42064361995466	0.00164246866520926	0.00574229525060744
MANI3099	1.07019365389659	6.99963467919711	0.00164427279274959	0.00574543195922156
MANI20623	1.35693266507597	6.33142875657386	0.00166043394831116	0.00579870400361148
MANI5895	-1.15358227111505	6.80271796432853	0.00166205062607247	0.00580115190973505
MANI109544	1.07272421927107	7.70284316425442	0.00166840797138045	0.00582013463584535
MANI21202	-1.12920987932774	7.21438698629318	0.00171157221816478	0.00596742432695317
MANI20183	1.68801903908244	5.60451045523911	0.00172326048937832	0.00600487084720114
MANI14772	1.49440339012085	6.10282521132303	0.00172594451696044	0.00601091727044773
MANI22028	0.78798097586271	8.70018156184645	0.00173521123065707	0.00603986986055634
MANI15170	-0.70480672748331	10.4371708927625	0.00173677647524784	0.00604199833646076
MANI1545	1.03608774184519	7.44343966827045	0.00174249840387684	0.0060585770518989
MANI113807	-0.981139751695226	7.51835177684747	0.00174564270623638	0.00606411668117593
MANI13148	2.31907094896741	4.86423268208611	0.00174600612888159	0.00606411668117593
MANI17007	-1.35394499656067	7.25340886017729	0.00175313322263019	0.00608553367965056
MANI18154	-1.77405860945744	5.46133397429654	0.00175647125187183	0.00609378169803289
MANI2431	1.20219046959684	7.16061459179856	0.00177270126799085	0.00614672278747786
MANI2887	-1.40821279327047	6.48411579875741	0.00177736257821452	0.00615951418653665
MANI24715	-1.73703314471164	5.62122720307571	0.00177926726140567	0.00616274363094856
MANI26878	0.951394462270442	7.5431573451019	0.00178106636396858	0.00616560405231746
MANI5467	-0.833086547984445	9.06299474307922	0.00180153510424441	0.00623305564466868
MANI13002	2.45162131410026	4.96043483898527	0.00182974646494316	0.00632720734465881
MANI16827	-1.79721325644131	5.23039809704504	0.0018437013317703	0.00637198468999721
MANI12624	1.13458840191367	6.87881926205312	0.00184661375425358	0.00637516015421216
MANI16990	-1.96627689487145	5.43456182388422	0.00184663281499279	0.00637516015421216
MANI13759	-1.57936573458841	5.70807916567205	0.001855679715137	0.00640290359226192
MANI19258	1.07546034921254	7.29559218894269	0.00186933779785143	0.00644651875306959
MANI23395	0.97110110042579	7.96262112073205	0.00187246143971598	0.00645377759553902
MANI24341	-1.35813298238284	6.11583768406374	0.00187552248547078	0.00646081291215735
MANI19137	-1.20968396548571	6.48502903911107	0.00188279273826397	0.0064823326070121
MANI8352	-1.39047873876911	6.13692833272556	0.00189673032710897	0.00652396869258147
MANI29897	2.65551483443988	4.79797393535826	0.00189694559301264	0.00652396869258147
MANI4062	1.70218530961717	5.59481609480991	0.0019016767521845	0.00653669138637484
MANI13200	-1.39543690955182	6.18466923154621	0.00192796142394247	0.0066221699796412
MANI9545	2.02016226877715	5.29408408090059	0.00192863514008493	0.0066221699796412
MANI26917	-1.37302653254134	6.00214571141364	0.00193481690567482	0.00663763302721397
MANI11766	2.33123257212674	4.87242380478712	0.00193523412806065	0.00663763302721397
MANI28397	-1.80443750273564	5.35761388622665	0.00194248448951485	0.00665771244875109
MANI2608	-1.61032699603457	5.98399490161783	0.00194319026325821	0.00665771244875109
MANI23983	-1.15533035002886	6.62203892189762	0.00195819970191201	0.00670551087114195
MANI12399	2.20794177705419	4.78517718525791	0.0019611976687453	0.00671214869340978
MANI24802	-0.788617197821396	8.4581075139165	0.00196411109289753	0.00671849015848047
MANI18174	-2.02808529403891	5.36732135449785	0.00196719210734682	0.006725397733428
MANI13747	-1.6439267196063	5.57209287628455	0.00197535031205168	0.00674964629279793
MANI23598	1.4019730023087	6.16609909800568	0.00198400977668422	0.00677558055811027
MANI19679	-1.52095516541038	6.41681148821858	0.0019953201619135	0.00681053514316918
MANI23152	1.58336719994979	5.74700782630667	0.00199779286106279	0.00681530305591426
MANI14108	-0.775004497023193	8.49231093198978	0.00200106643005302	0.00681956025700241
MANI3325	-1.0580469740982	6.87101043206047	0.00200119376760339	0.00681956025700241
MANI13912	-1.63391356861933	6.08006312884381	0.00201353728649641	0.00685793479029826
MANI5916	1.57936099754929	5.73818667348278	0.00202213948234684	0.00688353230557077
MANI15391	1.11112414525059	6.81940012951554	0.00202572250118801	0.00689072902492212
MANI7688	-0.728103779928991	9.22556567093969	0.00202642907236463	0.00689072902492212
MANI10660	1.12650436831846	6.80031716205118	0.00202980567361175	0.0068985080162717
MANI4763	1.79953631340824	5.68314270368382	0.00203145434106737	0.0069004092496846
MANI22603	-1.21929976695641	6.49391530152223	0.00204516375024618	0.00694325421104479
MANI15512	2.0299295392369	4.91432506781217	0.00205141746168677	0.00696075501863186
MANI110599	1.61273165629507	6.08008912608752	0.00208392526031338	0.0070649938373024
MANI16939	-1.50412250538697	6.16469566651524	0.00208436834757983	0.0070649938373024
MANI9823	-1.98867945526578	5.32787090890453	0.00209769644990763	0.0071063673851149
MANI14496	-1.98978405928442	5.04444294292911	0.00210554137490515	0.00712913127205992
MANI114677	-1.59280137307633	5.71788134053357	0.00211040996599492	0.0071406912376197
MANI12122	-1.46065152926483	6.26147433341226	0.00211120989551092	0.0071406912376197
MANI14845	-1.13674491398341	6.74429698938397	0.00213049253083338	0.00720206519894849
MANI13789	1.40402651290606	6.08888730624336	0.00213294045100177	0.00720649480378465
MANI15712	1.41011354238544	7.68679776469417	0.00214311682628848	0.00723701764101147
MANI21993	-2.0378000197729	5.36486152649612	0.00215051177045056	0.00725812043995966
MANI20663	-1.17507583012577	6.80988618660287	0.00215372413298024	0.00726311663136217
MANI17796	0.962102171008637	7.35467843101499	0.00215428510660292	0.00726311663136217
MANI2580	-1.15105271808639	6.95550613676787	0.00216006003009743	0.00727871292056767
MANI3863	-1.29506894756474	6.28963008509646	0.00217299049220888	0.007318391689603
MANI20473	2.1288191237023	5.61672827111936	0.00218473328227594	0.0073540304692976
MANI122398	2.42676309482066	4.94432431197179	0.00218681107424151	0.00735711532412105
MANI27445	0.874219491653051	7.81636186998957	0.00220619761869984	0.00741839804377044
MANI29856	1.2531019265905	6.45646079324576	0.00221064788559203	0.00742627773439483
MANI25392	-1.67464959661648	5.57029809636401	0.00221088552597769	0.00742627773439483
MANI28349	-1.1548002419133	6.88025197446373	0.00222673531597507	0.00747386523408247
MANI19459	0.923844689686831	8.47736792027365	0.00222741240125457	0.00747386523408247
MANI15246	0.688944962294056	9.85990534642841	0.00223635117513681	0.00749988602143553
MANI10821	-1.84359688996296	5.50128135045071	0.00224902891585324	0.00753841173647106
MANI5306	1.57294546776166	6.78449694823935	0.00225068205164173	0.00753996340409856
MANI24334	-1.22027604974385	6.49614037913054	0.00227045881636687	0.00760219693535102
MANI26910	1.54867718360437	5.81428092957311	0.00227851371900165	0.0076251370363843
MANI17326	1.33625615874342	6.34612066642607	0.00227980423450753	0.00762542757423716
MANI4604	-1.5274256766587	6.12796030665664	0.00229646925144362	0.00767711488543289
MANI1396	-0.839660538159252	7.92843196137239	0.00232980588588028	0.00778057498131766
MANI22968	2.08549025109483	4.94269488998547	0.00232987383418463	0.00778057498131766
MANI11482	-2.18927659184692	5.02641147538546	0.00236404207747619	0.00789051978967949
MANI6436	-1.21629472903943	6.40507662397438	0.00239633074266428	0.00799407859651302
MANI28205	1.22943266131937	7.17226749513644	0.00240189076965977	0.00800840948726034
MANI11322	0.881559271867505	10.5072180195686	0.00240988749673945	0.008030845498077
MANI26774	1.17249110261077	6.66395881032126	0.00242233876013283	0.0080680946611154
MANI2355	-1.85087179220249	5.11761623184363	0.00242399514308683	0.00806936901285079
MANI8887	-0.953502473646348	7.52395302107736	0.00242997092364378	0.00808501355109421
MANI20258	1.66811835474821	5.57200313795996	0.00243421977428691	0.00809489882945278
MANI316	1.2982748938589	6.21213498515752	0.00244452076380745	0.00812488931727187
MANI8680	1.7815320613093	5.43655307464935	0.00245030405421436	0.00813984068350705
MANI17377	-1.20499249229441	6.53410335041728	0.00245311236059048	0.00814489874441335
MANI29347	1.56313211790058	6.21108840622291	0.00246131507754704	0.00816785281103223
MANI5662	-1.9832822848671	5.36340056316491	0.00246663905928495	0.00818123478563882
MANI15417	0.846090081950293	8.48302919979352	0.00246990129834312	0.00818506032366513
MANI15340	-1.07016239722374	7.2205071161172	0.00247116447208001	0.00818506032366513
MANI25359	-1.08940967397848	7.11938602762697	0.00247166857129777	0.00818506032366513
MANI23404	-1.11330801018958	7.00419015573352	0.00248627352721953	0.0082291237173123
MANI24108	-1.20752673934858	7.45697761002576	0.00251060527024211	0.00830531821774608
MANI12197	-1.58078986369032	5.71981949535239	0.00251558735662115	0.00831685259962757
MANI9225	-0.846403373212354	7.80582603389993	0.00251671766905857	0.00831685259962757
MANI12417	-1.76135754763971	5.55551391173765	0.00255129207890539	0.00842399648953599
MANI15889	-0.834260759334119	7.85512101930081	0.00255179941016883	0.00842399648953599
MANI12280	1.30132470604772	6.83280199717317	0.00259980192635266	0.00857799229346046
MANI21550	1.57424985764203	5.62784473744857	0.00261236199244205	0.00861494701828234
MANI23350	1.15103469297489	6.86455586736154	0.00261469855395725	0.00861816614948967
MANI18253	2.12806243854468	5.62369876017033	0.00262249228440079	0.00863935965765938
MANI18038	1.81054561217424	5.83417166894325	0.00263304180980151	0.00866960491948677
MANI115042	-0.831149457722132	8.03747262754151	0.0026355173935154	0.00867324814956887
MANI29262	1.20791417420665	6.4718186948926	0.00263927421901668	0.0086811018574614
MANI14820	-0.951979686937381	7.14368060344217	0.0026476008704428	0.00870397068721076
MANI117434	1.51621074332006	5.79257193689192	0.00265885512922172	0.00873643529233383
MANI6262	-1.563775852382	5.61897225741953	0.00270699441668826	0.00888999980804568
MANI26379	-2.14706312009967	4.77673715120794	0.00272673308140743	0.00894986362601904
MANI112673	1.35037425693864	6.26111097333708	0.00272804840755213	0.00894986362601904
MANI18912	1.84417049083644	5.46764329042613	0.00273022390936111	0.00895236463033264
MANI110597	1.41665362977775	6.11761932916757	0.00273411049177846	0.00896047075293147
MANI28342	-1.36107818101029	6.12207974231687	0.00275077583150811	0.00900660605947043
MANI16508	-1.69194343975635	5.40695185032754	0.00275103121153517	0.00900660605947043
MANI2996	-1.41731674839784	6.09953452671296	0.00276581854838158	0.00905034116942011
MANI26146	2.04017758444461	5.13269406692724	0.00277232889801571	0.00906696105778498
MANI14703	1.05691315727768	6.89092342036467	0.00277632540178216	0.00907534645009802
MANI1174	-0.966147282431228	7.3034339012773	0.00277938250280563	0.00908065402541189
MANI111911	1.13196045969092	6.77960501579434	0.00278104035998639	0.00908138694871845
MANI13318	1.19300945019829	6.47166507476926	0.00279567168722042	0.00912446168909909
MANI5090	-0.942972578906745	7.43840510787595	0.00281396144098991	0.00917680419417593
MANI29201	2.08742394701517	5.13457644665798	0.00281460624298087	0.00917680419417593
MANI11897	1.69684605952377	5.51034334115292	0.00283344603880874	0.00923347770362829
MANI15309	-1.1956637841428	7.05406584648514	0.00285199890668311	0.00928809453600321
MANI1308	1.61473371520164	5.6722261443392	0.00285313843205402	0.00928809453600321
MANI4400	1.22556029049363	6.44545135663931	0.0028700193221858	0.00933824982334209
MANI30169	-2.3582974384236	4.68298033975017	0.00290202170889813	0.00943752953073392
MANI122627	-1.20492601851308	6.58947262552887	0.0029746012908262	0.0096647586465787
MANI3049	-1.55792232973448	5.51654491406493	0.00297494543975193	0.0096647586465787
MANI2164	1.80172623026286	5.27996304745742	0.00297949241996116	0.00967456918526599
MANI3517	-1.45577397549756	5.86219743156986	0.00298269175227416	0.00967999603004958
MANI13321	-1.86907900186611	5.1344129752835	0.00298931607372196	0.00969652704916979
MANI19269	-1.74714120849854	5.19859357911518	0.00299952103269816	0.00972464981685919
MANI18337	-1.10756165862784	6.66401784864065	0.00301366678442185	0.00976551359555621
MANI8592	-2.59514863759926	4.53979363486138	0.00302901570277103	0.00981023235023235
MANI11544	1.56907933948876	5.96886048739414	0.00303334566593474	0.00981923597020775
MANI2931	1.14393074777199	6.93898088414266	0.00304302481004648	0.00984553737060491
MANI6431	-0.849760387053771	7.96599934943358	0.00305025838588141	0.00986390345817188
MANI122286	0.881722231906256	8.55241534432602	0.00305973145355052	0.00988948916236865
MANI20358	-1.60597275526607	5.77839738809116	0.00306490166322049	0.00990114841229058
MANI17605	1.11406842696466	7.06371571666556	0.00307589876856733	0.00993160993826404
MANI28310	-1.42388430605577	6.08156528208387	0.00308220221255417	0.00994689302930753
MANI12094	-1.74341280492878	5.19043890160732	0.00309995496287978	0.00999833095743468
MANI12292	-1.2647887998112	6.42175733376093	0.00310129760558155	0.00999833095743468
MANI21985	1.41765936241142	6.11892395507586	0.00310431084842269	0.0100029548447394
MANI16808	2.1355483610795	4.74417267514816	0.00311473141469977	0.0100314303569512
MANI16501	-1.90957849299616	5.01064242099623	0.00312560992359152	0.0100613510497725
MANI30125	-1.38087157486941	5.87664944394616	0.00313892429763955	0.0100990784284137
MANI19306	-1.58902157039213	5.43622452386559	0.00315140559239127	0.0101340885420298
MANI917	-0.973762150355965	7.06358829024982	0.00315730953994618	0.0101479228490913
MANI15226	-0.734015572471018	8.7319648592715	0.00315960943877916	0.0101501652102769
MANI21115	-1.57589089875727	6.26606616170992	0.0031616419981066	0.010151546912319
MANI15841	1.68517265745731	5.79935535464786	0.00316651087498819	0.0101620295810791
MANI7179	-0.773097346119823	8.33343440219901	0.00317487295376891	0.010183706411203
MANI4529	1.87652550203623	5.19090456304564	0.00319653271479532	0.0102479932936378
MANI6492	1.06858424160801	7.22068992213989	0.00321877511300375	0.0103140821147591
MANI6103	-2.01129148593463	5.39478574363234	0.00322416739642318	0.0103261377433472
MANI8738	-1.41500264145861	6.14479923674513	0.00323658588088321	0.0103606728425443
MANI30098	-1.62118119069001	5.56164290900372	0.0032612296765879	0.010434287879386
MANI22612	-1.34352252971224	6.28941289718988	0.00327966957885379	0.0104879892892674
MANI111400	1.79430433772516	5.13108548263575	0.00332052555567734	0.0106132842559112
MANI16310	-1.35173485221161	6.09745854080962	0.00332572625502767	0.0106245465585478
MANI15272	-1.23882964763945	6.81986771995581	0.0033889034621504	0.010817731811706
MANI1321	-1.10938115148863	6.88992655547876	0.0033896128881194	0.010817731811706
MANI110365	1.40471106559268	6.42926034364178	0.00343176574229706	0.0109467452051621
MANI10739	-1.58526738777956	6.05975410125527	0.00343396690067786	0.0109482538076468
MANI3180	-1.22710735073837	6.66275972271594	0.00344166794622156	0.0109672869413046
MANI9990	1.89173235025705	6.29742084983932	0.00344936110904334	0.0109862758299595
MANI19315	-0.826131696115313	8.29231864798914	0.00347788597876823	0.0110715616459783
MANI9125	-2.06020455579362	7.03546790062993	0.0034806365217825	0.0110747525693079
MANI14729	2.20895573079488	5.27201830597477	0.00348507742543884	0.0110796160788494
MANI27953	-1.21436631833397	6.58559197294504	0.00348566295898134	0.0110796160788494
MANI110658	1.33021227368224	6.98821519833491	0.00349075807880758	0.0110902469554895
MANI18252	1.49902941880959	5.92560725165915	0.00351207446771592	0.0111523768185365
MANI22945	-1.23649269927568	6.28740878713228	0.00351636046061439	0.0111603925440842
MANI29947	1.26211587710415	6.40351355565541	0.00354385184245576	0.011242013731576
MANI15582	1.310632921443	6.37044778900598	0.003550895290423	0.0112587195519668
MANI5434	-1.16456378503341	7.3546256605511	0.00357173979408157	0.0113191453704386
[truncated: 4,336 more rows]

## Sheet: I48h x I144h
LOCUS	logFC	logCPM	PValue	FDR
MANI10494	-7.26338660146954	9.90441218943965	2.89058491952805e-71	1.91327815823562e-67
MANI10508	-7.66587503260884	9.65517789459978	1.89044278845897e-69	6.25642040840495e-66
MANI10451	-5.00111972641663	10.6916609657014	4.52366758527558e-58	9.98071858231303e-55
MANI21563	-5.63863765799368	9.68323257727248	1.19624719981137e-55	1.97949005388786e-52
MANI2778	-5.97787181061698	8.46770738648564	1.61957064711946e-45	2.14398762265674e-42
MANI10603	-4.12142142038372	10.3851843206318	5.72444360996398e-43	6.31501537572526e-40
MANI10524	-6.91530485238827	8.26630909489199	3.33819080535733e-42	3.15649784866574e-39
MANI24182	-3.90724025608419	10.0183694956775	7.49210031832226e-40	6.19877650087188e-37
MANI15124	-5.52555316408725	8.19155163414695	1.50531346650846e-38	1.10707442609106e-35
MANI24437	-3.96211401382201	12.7024158068716	4.85831903505272e-38	3.21572136930139e-35
MANI11221	3.52462752463269	10.0380850848897	1.53956707167241e-34	9.26399495218153e-32
MANI10595	-5.64108503249177	7.68771007834019	2.65853953105492e-33	1.46640609633771e-30
MANI16540	4.00074802959176	8.49332311074617	7.19401228229007e-32	3.662859022806e-29
MANI110849	-4.39515058052878	8.11574321828938	5.0529006033731e-31	2.38893922098047e-28
MANI23871	-4.49381587045332	9.34739701004707	6.78904126007358e-30	2.99577760669514e-27
MANI7524	3.5446013062226	11.4625213797561	1.0599144497826e-28	4.38473358944439e-26
MANI11429	4.45946771230013	8.61339592108155	1.25200185230274e-27	4.87470603552459e-25
MANI10577	-3.94104030148687	8.00098957382214	2.38752072206501e-27	8.77944425519349e-25
MANI19978	3.22830147444714	10.5414996750128	1.03252512227215e-25	3.59699146543124e-23
MANI11930	-3.6057968859795	9.19355901853856	1.21349845114997e-25	4.01607312408083e-23
MANI110594	-3.94502603092971	8.39401183394096	1.30694787131311e-25	4.11937521915309e-23
MANI19617	-4.5488232570732	8.16354149854883	2.34778674619905e-25	7.06363657867796e-23
MANI23475	3.00435175394341	9.00649017202753	5.88277305883654e-25	1.69295977723648e-22
MANI10561	-3.97849828614097	8.92497294486853	7.42993639405316e-25	2.04911454134324e-22
MANI112721	3.38875682632231	8.24155587207364	2.73258464153899e-24	7.23479109693864e-22
MANI5424	2.78106630548069	9.8630834742886	4.4697955148151e-24	1.13790678894466e-21
MANI24443	-3.14185565607882	9.16148387204944	1.5872629010249e-23	3.8911456081051e-21
MANI119028	-2.65205791802868	10.509771167249	7.86928676849251e-23	1.86024318288043e-20
MANI4366	-2.68675420123602	10.4102619495394	9.05420189079244e-23	2.0665435281088e-20
MANI5149	-3.37879050619868	8.74846815722497	1.29720811510828e-22	2.86207350463391e-20
MANI20791	-5.22328256858742	7.51204315106317	2.62108861129112e-22	5.59644694133417e-20
MANI22073	-8.82284050274526	6.49219902285371	3.52115361165709e-22	7.28328617361196e-20
MANI6661	-3.20117181982888	8.02573695470871	1.09239197089659e-21	2.19107347132259e-19
MANI11153	-6.7205698633314	6.73828364199992	1.4309839994641e-21	2.78578914483907e-19
MANI10266	2.44429062698225	11.465411755033	1.89631069197253e-21	3.58619442004748e-19
MANI6239	4.28393779152792	8.27338355591535	6.26256093838212e-21	1.15144141253198e-18
MANI2512	-4.13678560679308	7.70265439496686	8.30679006917114e-21	1.4860173910228e-18
MANI8431	-4.6645506369942	7.04689669448671	9.66974176811927e-21	1.6843163358732e-18
MANI878	-3.13653139180985	9.60606001990865	1.05590309205708e-20	1.79205706828867e-18
MANI1262	-8.68189913245702	6.36092733954658	2.46195489629333e-20	4.07391986464139e-18
MANI116342	2.73328224282628	10.8306429052861	2.61659672539183e-20	4.22420822569963e-18
MANI4468	-3.02537531197981	8.23344742867978	4.25719937188396e-20	6.70914348630951e-18
MANI24448	-3.08021653775841	9.73551732636974	1.35923541443816e-19	2.09227423445725e-17
MANI11450	5.56301417237406	6.88128693410215	1.5485224511535e-19	2.32947047822387e-17
MANI10177	-2.66086039527019	8.78865187092314	3.10598248524785e-19	4.56855512663455e-17
MANI19146	-3.61571482075378	7.19173647549494	3.63885871040055e-19	5.23600126176984e-17
MANI29284	-3.17287529025154	7.79225171671433	4.33649446962352e-19	6.10707593498682e-17
MANI10895	-2.17457268259323	10.9723812033037	7.14295328388713e-19	9.84983495542686e-17
MANI7537	-3.63459504574715	7.59561935790126	7.3782396784166e-19	9.96664661866112e-17
MANI111707	2.8356991228928	8.23673651651191	7.79620017917879e-19	1.03206097971969e-16
MANI10495	-3.17419939968943	7.84169206510345	9.9855208065083e-19	1.29596396506428e-16
MANI121656	-5.61663728327579	6.49540304990192	1.27109361325265e-18	1.61795550502294e-16
MANI29294	-3.07585324851643	8.01279783305612	1.75276254908603e-18	2.188968926868e-16
MANI3773	2.43464825217436	9.60471721747854	2.50599079659025e-18	3.07169501530201e-16
MANI10857	-8.45832108664355	6.15477007036718	6.59275229017302e-18	7.93407771066458e-16
MANI7258	2.39716990955922	9.94910676366898	1.05836576719895e-17	1.25095053805176e-15
MANI17271	-5.56941964728998	6.4507109569135	1.1616723986395e-17	1.34896659764822e-15
MANI24137	-3.75465009202824	7.03045366927195	1.33320099752174e-17	1.52145817286144e-15
MANI5230	-6.38815052373396	6.43042801169926	1.48061427987995e-17	1.66104846076702e-15
MANI2115	-2.8101101810112	8.38640383965559	1.9770156912903e-17	2.18097781010842e-15
MANI24955	-3.44207808029965	7.12777232874198	2.55754871047219e-17	2.77514998600253e-15
MANI110637	-4.0079859910888	7.4879520668016	5.65206505016553e-17	6.0340352527493e-15
MANI13004	-2.43906610220271	8.7569104675905	6.67439872064304e-17	7.01235637014861e-15
MANI20099	3.35341153481567	7.26073607370666	1.89950616372559e-16	1.96450489026557e-14
MANI109730	-3.54372725629134	7.05094462656899	2.30931937947364e-16	2.35159768811324e-14
MANI15761	-2.35293648157444	8.5923770088281	2.58943467686553e-16	2.5968891100262e-14
MANI17800	-4.90993954051775	6.3440906809209	3.81583048412618e-16	3.76969880215391e-14
MANI14536	-2.57860678811462	8.195273249656	5.39311492174788e-16	5.24956289221312e-14
MANI18809	2.81035836225367	8.26694260100325	5.7284481027682e-16	5.49515912930764e-14
MANI22402	3.05005902424162	7.44166636057827	5.84154735047697e-16	5.52360027325815e-14
MANI116337	2.7747796134582	7.73424877096476	6.45302482671143e-16	6.01585511662014e-14
MANI6465	2.03349338714111	10.8866783597777	7.27738693305595e-16	6.69014223748574e-14
MANI2066	2.39762676422555	9.16307188603616	1.48301932314081e-15	1.34467190409164e-13
MANI18694	2.10269744658613	12.5538417934515	2.30618436878749e-15	2.04932121190022e-13
MANI6850	2.45820713517375	8.10194998703538	2.32208930189631e-15	2.04932121190022e-13
MANI20356	-4.37142216127514	6.78887319415065	3.00538405615706e-15	2.61745224575047e-13
MANI13980	-3.58988724315073	6.99872976196437	3.61301807723164e-15	3.10578787703847e-13
MANI16454	2.14425890307037	9.31437392645164	3.99904418594511e-15	3.39354788035521e-13
MANI22122	2.84647662176234	8.12905246500214	5.04919991718677e-15	4.23046256352649e-13
MANI28824	5.22435786055122	6.0639911217259	7.00158259683042e-15	5.79293440105257e-13
MANI16295	2.59820084881927	8.3635901174407	7.67874062545374e-15	6.27476348146645e-13
MANI788	-2.75310260944822	7.82086936729341	1.06464505777858e-14	8.59376297248344e-13
MANI25656	-5.15732075976568	6.08125960569677	1.12161025837246e-14	8.94450397610521e-13
MANI19565	-3.48155437286058	6.88055999627951	1.19819306504759e-14	9.44147606851192e-13
MANI24450	-3.33232748749607	7.06110492487551	1.84969063642789e-14	1.44036497911956e-12
MANI465	-3.72322417203467	6.53484206255997	2.2319866067937e-14	1.71785108725204e-12
MANI18919	-2.07025879563699	10.3923180381347	2.41046912855714e-14	1.83389599562295e-12
MANI6766	-3.33113135585897	6.74137168100287	2.81609578539742e-14	2.11815204585745e-12
MANI15582	2.33584810014366	8.27299703085294	3.09689465160342e-14	2.30318490999584e-12
MANI7797	-2.22945982401655	10.8278820220101	4.71932996430813e-14	3.47080500375062e-12
MANI4071	-3.15341346139604	7.02023808497351	5.34374314654829e-14	3.88683910846188e-12
MANI29421	3.10995668941288	7.30921978957063	6.01988397372603e-14	4.33104478501006e-12
MANI20433	1.97681004884145	12.7656215394948	6.61466017184941e-14	4.70778878252379e-12
MANI21534	-4.07892159871177	6.49203687764104	6.70379344582353e-14	4.72046902318148e-12
MANI146	-3.78426314598089	7.2585909748991	9.2704496439617e-14	6.45906380982973e-12
MANI18934	-2.10443063288296	8.85281017675811	1.25787670550283e-13	8.67279782679505e-12
MANI7085	-4.31670183708999	6.16630939958576	1.54976329674688e-13	1.0575137382647e-11
MANI4067	-2.72545239293332	7.1630009350234	1.87569068750847e-13	1.26685680210394e-11
MANI11312	2.0288781129919	8.98758318925132	2.22546357600189e-13	1.48791347571278e-11
MANI23062	2.39978812010984	8.41956721812276	2.39836834445893e-13	1.58748000719736e-11
MANI8020	3.51967424683577	6.70891894439082	4.11472397218592e-13	2.69657009622759e-11
MANI23360	1.83261059847542	10.6230469414023	5.29352425458516e-13	3.43508206285286e-11
MANI20936	-2.08032826301576	8.40216566736638	5.57995384067145e-13	3.58579752149557e-11
MANI10385	-3.53849398144514	6.37523888945966	7.00408905968372e-13	4.45769860442755e-11
MANI12123	-2.11715283301154	9.19131189330163	9.00492842618679e-13	5.67653535742194e-11
MANI15759	2.48745907737622	7.61068084968423	1.24411203025084e-12	7.76865804550028e-11
MANI2800	-3.21886356211103	6.92892946753855	1.26928321093736e-12	7.85176221793866e-11
MANI15689	2.05085318479012	8.61767188894509	1.54411915551317e-12	9.46344878735342e-11
MANI12867	-4.94856104069553	5.8964610521242	1.56210140365403e-12	9.48582494567527e-11
MANI7892	-2.09663682055845	9.98569720192006	1.73648656000985e-12	1.04489132188229e-10
MANI13560	1.96817858823745	9.27394201289019	1.78644079271704e-12	1.06526591054001e-10
MANI2846	-2.38772084491311	7.84912994174865	1.92314243056377e-12	1.13654283463407e-10
MANI22956	2.86344688399363	7.86169637834894	2.12050274472899e-12	1.24208917410276e-10
MANI110926	-2.91404824240899	7.15593951232404	2.46919188186415e-12	1.43364746193499e-10
MANI18975	-1.75622483541489	9.77307519624725	2.84626942468492e-12	1.638213680173e-10
MANI16192	-8.07455476996535	5.79930149062951	2.8923859427865e-12	1.64352535754821e-10
MANI10469	-4.51834163415036	6.02523306144772	2.90515888855025e-12	1.64352535754821e-10
MANI13591	1.84568419061328	9.27828601668288	3.30823031385228e-12	1.85569291927019e-10
MANI120	-1.85011171975624	9.6073490716749	3.67291386586063e-12	2.04294259480097e-10
MANI18878	-1.95174701060113	13.47139816144	3.760277210784e-12	2.07410623818161e-10
MANI10512	-5.57607527304461	5.68525671198839	4.65909222660357e-12	2.54863896263546e-10
MANI10762	-1.75507705301696	10.3809858240522	4.69921488317327e-12	2.5495166648954e-10
MANI23395	-2.82527828628174	7.46174537986228	5.28500992113872e-12	2.84402281853798e-10
MANI22883	-2.01012223114536	8.94664803904132	5.51337020747196e-12	2.94298366155298e-10
MANI3836	2.06200842611071	8.86864745914494	5.7957394315011e-12	3.06895994376846e-10
MANI5297	-4.31536832229936	6.52012067034406	5.88816673049963e-12	3.09315679279183e-10
MANI16736	-2.0344654519251	8.36124001199515	7.48382662399435e-12	3.90042900978099e-10
MANI9379	3.65090524547912	6.22766882359653	9.69281849880677e-12	5.01224731590641e-10
MANI122550	-7.74652523781559	5.51523801874185	9.82052429757923e-12	5.03891862989743e-10
MANI109880	-1.86478297520901	8.92569322847122	1.53774604721935e-11	7.82949314349607e-10
MANI10536	-4.49712117720767	6.00623257642502	1.70862281817978e-11	8.63311025460455e-10
MANI29315	2.52960202955055	7.67143547700429	2.02761419524396e-11	1.01672563320605e-09
MANI18952	-1.67205152191095	10.2782801728283	2.17164130215784e-11	1.08075893075058e-09
MANI3688	-2.99080967755664	6.80207226995642	2.39689296877848e-11	1.1839578030108e-09
MANI14718	1.73409550650452	9.43270269771801	3.80048390097650e-11	1.86336318078248e-09
MANI5357	-7.50577503543479	5.3099217883981	3.98108651337118e-11	1.93755967882381e-09
MANI23352	2.02502975493822	8.45837858159069	4.59842500175861e-11	2.22167701362337e-09
MANI27305	-3.31764140707888	6.59366898852207	5.51781082469518e-11	2.64654998903314e-09
MANI111914	-3.02788912838749	6.9636496042601	5.64739172935989e-11	2.68921480982972e-09
MANI13889	1.96962154291441	8.22514548129045	6.34195740367418e-11	2.99838686106567e-09
MANI26382	-2.39125214195197	7.69506883160716	6.80592808258055e-11	3.19492467933338e-09
MANI20470	2.90776545164721	8.60307323288262	7.04897782505295e-11	3.28571719887503e-09
MANI122297	-8.07102832408398	5.78849495978179	8.60869774345747e-11	3.98468324223392e-09
MANI22115	2.45120302248732	8.03326955141434	8.97437128856019e-11	4.12509469159583e-09
MANI113746	1.81943530173126	9.77827331586296	1.05565521777265e-10	4.81888405961183e-09
MANI20960	-1.75042533583694	9.52685857745162	1.22159091505886e-10	5.53815771696892e-09
MANI9168	2.03285795623263	8.21793359087705	1.2615836807239e-10	5.68055944402143e-09
MANI7688	1.93320682214043	9.97958449300626	1.4180292107052e-10	6.34184820652551e-09
MANI1889	-2.70631757667742	6.9510462541949	1.48133974652361e-10	6.58052871291261e-09
MANI1015	1.83706048505342	9.22098832168732	1.5608370550799e-10	6.88745364504923e-09
MANI24272	-2.84152063017603	6.82560505155035	1.67112691066556e-10	7.32529074284459e-09
MANI21022	-1.77519110939571	8.74538957715614	1.71133801007504e-10	7.45220150571491e-09
MANI12976	-1.88951145450304	9.08305411793998	1.77547090611694e-10	7.68094243633204e-09
MANI21773	-2.73020433190247	6.64520443568931	1.96744292566818e-10	8.45617189934915e-09
MANI121654	-2.77799880454871	7.1205477360838	2.05251075270847e-10	8.76488301430796e-09
MANI19628	1.97747705040934	7.79190552203818	2.10022104862183e-10	8.88411902140556e-09
MANI17456	1.8054768110741	9.23276819185514	2.10808874231818e-10	8.88411902140556e-09
MANI122095	-4.72558320156116	5.71431239958009	2.12069920740607e-10	8.88411902140556e-09
MANI16674	-1.87655961482137	11.7098414060283	2.61087343646908e-10	1.08687869660307e-08
MANI14476	2.03459505597282	8.04528495434592	2.69859142901726e-10	1.11637354179158e-08
MANI122066	1.85261269516281	11.3962710101096	2.74751123851688e-10	1.12955135948716e-08
MANI111	-3.56747102801681	6.21898274328084	2.85454831683845e-10	1.1663120561206e-08
MANI11680	2.75499357041294	6.66746444304346	3.0045252194309e-10	1.21632099335543e-08
MANI24699	-7.33863212439975	5.16864294932722	3.01369758136109e-10	1.21632099335543e-08
MANI3977	-2.08705329002528	7.5494150516863	3.19551842508158e-10	1.28188705791606e-08
MANI18382	-1.95825085184359	8.07007767252079	3.22445793135646e-10	1.28570403901497e-08
MANI15513	2.02295977757602	7.67004653182599	3.54443523344856e-10	1.40482735390395e-08
MANI18722	2.28498747042002	7.36092424390892	3.96409096152242e-10	1.56180464728077e-08
MANI10757	-2.32743240117292	7.37014229226108	5.54187890369362e-10	2.1705145836419e-08
MANI110069	1.68288378526208	10.8267389823474	5.76513546382058e-10	2.24467244911932e-08
MANI2130	-1.86493125348287	7.90289898751218	5.8470502719935e-10	2.26325296785526e-08
MANI25734	3.28303172529915	6.1070185029371	5.94601243553186e-10	2.28817769248752e-08
MANI15061	1.72885794911751	8.8759928830915	6.27069626100271e-10	2.39917563881947e-08
MANI16096	1.84488747200827	9.63706926672088	6.92468519004271e-10	2.63416616510878e-08
MANI13193	1.90740958038005	7.94725625182055	7.31220937319324e-10	2.76568650520949e-08
MANI10671	-2.21182618925871	8.66228932716286	7.56846137900066e-10	2.84634351520485e-08
MANI4854	-2.14114008564317	7.40047992135687	8.02668394367815e-10	3.00161700696077e-08
MANI16054	-1.93616621371643	7.88284673804373	8.22264114400497e-10	3.05762144562746e-08
MANI18263	1.48503334110588	10.5104017383505	8.38249361932056e-10	3.09964945621692e-08
MANI8580	2.67628938159128	6.59462464713055	8.60842067910884e-10	3.16550758194563e-08
MANI17838	1.56879157892416	9.8354433402234	8.72313344708103e-10	3.18996797161488e-08
MANI30344	-3.22135167813576	6.27646964693195	9.79764797655321e-10	3.56322153608822e-08
MANI111428	-1.49840981233258	11.1360634418908	1.02664496267471e-09	3.71331311909504e-08
MANI110812	-2.13920845532518	8.97110566072785	1.11797455887977e-09	4.02167043762238e-08
MANI19592	-2.84775282927534	6.3559815613689	1.24463911418105e-09	4.45311691716994e-08
MANI9994	-1.75049854575357	8.19053250786564	1.34689199160847e-09	4.79305273787981e-08
MANI4936	-3.93988342837162	5.50271704786726	1.35740387600277e-09	4.80462901350927e-08
MANI2830	-1.65815224467252	9.22038538126944	1.39152071709195e-09	4.89918916299556e-08
MANI1273	-2.00990042582973	7.40317290983188	1.50706925705357e-09	5.27793196425269e-08
MANI6947	-1.96406573575471	8.26915775679185	1.53016104163346e-09	5.33059786030099e-08
MANI2176	1.56691374171205	9.12518387009418	1.54861010101201e-09	5.36662317204111e-08
MANI20155	-3.74832061734982	5.69756544089897	1.80919082544185e-09	6.23699691333313e-08
MANI15436	-2.67802450321605	6.55731659414458	1.84035910121895e-09	6.31157351863639e-08
MANI21850	-3.68659410362925	5.9585802017897	1.91764866324891e-09	6.54274046497143e-08
MANI5235	2.19768239248673	9.78659592655171	1.93891391200979e-09	6.58136983773988e-08
MANI19956	2.26739561370213	9.65188093538823	2.22987488984729e-09	7.53037851831592e-08
MANI23701	5.52206886667968	5.58221299517841	2.28033932109766e-09	7.66170861235808e-08
MANI5408	-7.69418039350515	5.45739165829008	2.2919438189652e-09	7.66180613016701e-08
MANI3697	1.52780185715497	9.52546694495099	2.34487782377273e-09	7.79937000781491e-08
MANI4480	-4.39039685350044	5.43368796773863	2.46880714205334e-09	8.17051723662553e-08
MANI109537	-1.79776680359437	8.71447648021289	2.66113545539544e-09	8.76321173097632e-08
MANI7220	1.8162489364337	9.04463690948821	2.77669178025816e-09	9.09847667996473e-08
MANI4069	-2.66574308181476	6.87884133919627	2.9020653969991e-09	9.46244870085567e-08
MANI8128	-2.34713720904751	6.76909001195847	3.82571378406419e-09	1.2412940949373e-07
MANI18959	-1.56180917649971	9.35311651970242	4.1598475683793e-09	1.34312346610257e-07
MANI10921	-7.1981694044648	5.05037132104054	5.01534745078549e-09	1.61148469790044e-07
MANI110291	-2.17272166103398	6.94632995302986	5.40392320817716e-09	1.72795013115578e-07
MANI3975	1.52642041866904	9.0470197454907	5.73747558850459e-09	1.82578610193807e-07
MANI9232	1.69479182134959	8.42691186226372	5.93095834258856e-09	1.87832599376046e-07
MANI15941	1.78776063567079	8.72195433567428	6.20318057846132e-09	1.94601155343396e-07
MANI14449	1.56533681959118	10.4208595880965	6.20348145905069e-09	1.94601155343396e-07
MANI26872	-2.32549828260828	6.71478559933441	6.26892159626763e-09	1.95726377574035e-07
MANI16784	2.14366756005065	7.58160263673434	6.41307396513691e-09	1.99287026174841e-07
MANI19126	-3.46067107982903	5.97506655099109	7.37238948667324e-09	2.2802731781444e-07
MANI18962	-1.9307539395661	7.55399854356451	9.81831960492571e-09	3.02267244023271e-07
MANI12853	1.46400801269057	9.30086351393062	1.00591999068667e-08	3.0824927862755e-07
MANI5544	1.55118162295275	9.49978902574268	1.0399009570141e-08	3.17193752740843e-07
MANI12676	1.5079666139667	9.785333361166	1.1357817196235e-08	3.44850422118714e-07
MANI3323	1.70190610587931	8.0457505768745	1.19333374687589e-08	3.60670140208745e-07
MANI29062	-1.49063132355574	9.29861719203578	1.20117317392789e-08	3.61389329010396e-07
MANI18810	1.85710204350119	7.44555183171131	1.3105210540558e-08	3.92504020669472e-07
MANI12291	2.14262096751643	7.50790697331605	1.36638162217438e-08	4.07390989061813e-07
MANI18866	-1.70510765327826	8.30407283804976	1.6130903425764e-08	4.78791254597005e-07
MANI13738	-2.14253058006269	6.93950174204971	1.65427927468397e-08	4.87455478842288e-07
MANI22340	-3.30382889048752	5.79650912156214	1.65700986160319e-08	4.87455478842288e-07
MANI13067	2.57138940971745	7.09221863302719	1.73682680801125e-08	5.08675072664887e-07
MANI16870	-3.85278578204975	5.77514824425894	1.75043773969847e-08	5.10402969121769e-07
MANI8038	-1.76637355033534	7.63823743573355	1.85030604764746e-08	5.37156830235901e-07
MANI4414	-1.79006641162784	7.60824190555161	1.88309122642133e-08	5.44287372387894e-07
MANI114666	1.55256545696274	8.33232752736416	1.94156457312489e-08	5.58748517804941e-07
MANI20627	1.60777463059281	8.13729685695321	1.96577741769978e-08	5.6326756397207e-07
MANI9533	1.42290607569945	9.73833258027311	1.9926043700353e-08	5.68493462295848e-07
MANI16944	1.63146991585813	8.33814468185041	2.23586365407656e-08	6.35158005422006e-07
MANI12058	1.28690292932896	12.6012688439436	2.2770735664089e-08	6.44100424617971e-07
MANI22411	-2.30439861841156	7.39098453216514	2.4167572318072e-08	6.80702813503484e-07
MANI453	-2.08483906084887	7.06150704902614	2.44174951914725e-08	6.84827968950664e-07
MANI9768	-3.20159799563322	5.92172611943545	2.45763194170221e-08	6.8637408532181e-07
MANI2852	-2.90160955988901	6.01696926701223	2.4802111637243e-08	6.89769650953408e-07
MANI21694	1.77888560019911	7.89417840596728	2.49548361678577e-08	6.91113224247071e-07
MANI20133	2.00581851433509	7.79363022685612	2.55903877641171e-08	7.05761569211214e-07
MANI20888	-3.90726897067445	5.4656612373862	2.57593888238868e-08	7.07474666495048e-07
MANI28467	-3.73324255729312	5.33282087133888	2.88727544075831e-08	7.89705625718151e-07
MANI110055	-1.50446908805176	8.57457044630463	3.32773417552764e-08	9.03786970099831e-07
MANI27102	-1.42818720618198	9.75135953408609	3.33168183569057e-08	9.03786970099831e-07
MANI28005	1.6133914870915	8.11362871153954	3.35057832756609e-08	9.05203181639182e-07
MANI26885	-1.97356934424614	7.0628927426186	3.37736338981557e-08	9.08730417771922e-07
MANI8500	-2.87667273807024	6.42897822854076	3.56881047645614e-08	9.56112900765905e-07
MANI109566	-3.16504714228418	5.71991714260674	3.58235382066693e-08	9.56112900765905e-07
MANI18220	1.35482284261346	9.93059451779175	3.78547414731598e-08	1.00626720405962e-06
MANI17357	1.57274973892068	9.20829305585817	4.30423426129135e-08	1.1395890630195e-06
MANI9673	-1.61236254171083	10.077501810768	4.39711711327099e-08	1.1595425566829e-06
MANI20288	1.51934007761114	8.53109240599229	4.99357439712386e-08	1.3116059101017e-06
MANI21454	-6.97283837124383	4.86967334916944	5.27905653936026e-08	1.38110969304449e-06
MANI28728	1.79860406393313	9.12863212427562	5.38999737054844e-08	1.40458238565591e-06
MANI9181	1.87310513590519	7.32415560468693	5.50920359628853e-08	1.43001641583662e-06
MANI27340	-6.88808321858447	4.80041593816644	5.58228003387047e-08	1.44332466969487e-06
MANI4470	-2.39510760526563	6.89107482859512	6.07338584811465e-08	1.55816884985479e-06
MANI3723	1.46133094846398	9.24601091784942	6.0735392546085e-08	1.55816884985479e-06
MANI118224	-1.77877128075174	8.55263293842577	6.16728683380039e-08	1.5761108707693e-06
MANI18943	-1.80066738742992	8.20847531655375	6.3863828105765e-08	1.62582568550792e-06
MANI15212	1.74047430207701	8.23824560538466	6.5859738727826e-08	1.67021306758422e-06
MANI24379	2.06093237493489	7.86268837653366	6.87057708156155e-08	1.73573853827694e-06
MANI24043	-4.84027082849472	5.06852569597039	7.25977580174521e-08	1.82708958295633e-06
MANI4364	-1.4792203069051	9.02895165091807	7.38072385943604e-08	1.85049284945482e-06
MANI24694	2.01952254250309	7.37115022699865	7.52775993840289e-08	1.8802355861241e-06
MANI8351	-1.70245964643697	8.54259608569395	7.62776305973718e-08	1.89805126663159e-06
MANI2076	-2.26816385633087	6.91879195061054	7.98737242933472e-08	1.98009056590886e-06
MANI11879	-1.78582854697197	7.33771532332758	8.13782400160084e-08	2.00986033830582e-06
MANI22949	1.64283314876666	8.66432502598565	8.7604426065306e-08	2.15558994842476e-06
MANI5824	1.74544141338667	7.7180830179144	9.01956166934659e-08	2.21112884034834e-06
MANI13124	-1.94854694467811	7.3333407779601	9.34878036518278e-08	2.28337923384298e-06
MANI7417	1.86625697127963	7.79659133249007	9.93678147361566e-08	2.41807193286258e-06
MANI26285	-6.84425655599019	4.76561305375511	1.02570651311725e-07	2.48686864846999e-06
MANI24296	-2.37367404357531	6.3595406710114	1.0544258558756e-07	2.54716961315349e-06
MANI4732	-1.70526294890028	8.0470453748143	1.10206460872772e-07	2.65256932551593e-06
MANI8256	1.4354867315148	8.74460255732804	1.26021880808655e-07	3.02224213432061e-06
MANI10530	-2.0857027132681	6.69016312123746	1.35891991478107e-07	3.24718083607795e-06
MANI112777	-1.62201076374527	7.70104563133311	1.4165300289971e-07	3.37266628127043e-06
MANI18096	2.03934531637418	6.80394029403042	1.47906937145073e-07	3.50894629735927e-06
MANI326	1.63872585342631	8.01628454302396	1.50202186095666e-07	3.54352607253504e-06
MANI322	-1.55665539449364	7.95217121889652	1.50435235893994e-07	3.54352607253504e-06
MANI13543	1.65781324874776	8.11227220581167	1.51411389727291e-07	3.54724374968492e-06
MANI3837	1.72112669631486	7.26723058791527	1.51664901217832e-07	3.54724374968492e-06
MANI14528	-1.84723332723005	7.08893824450235	1.59598313695917e-07	3.71965224772281e-06
MANI11877	-2.15587888877302	7.02868721946434	1.66232607204043e-07	3.86067939327565e-06
MANI23226	1.5698931424946	9.09695151237848	1.76107654237491e-07	4.06717923945061e-06
MANI22809	1.71470481085982	7.39126295749648	1.76352990137834e-07	4.06717923945061e-06
MANI2329	-1.75685704852399	8.26904374743992	1.86070446313795e-07	4.26307224864438e-06
MANI22691	-6.79571311940542	4.72731961738014	1.86135047568851e-07	4.26307224864438e-06
MANI7051	-1.57269256310138	7.84786602253375	2.00084327474471e-07	4.56675228811561e-06
MANI12076	-3.22158488702144	5.51519743194562	2.13745569159475e-07	4.86179354730779e-06
MANI1839	1.41358682133652	9.01528899822253	2.36840823214828e-07	5.36866235910598e-06
MANI13063	1.59231698230632	7.8787638492709	2.47665592202962e-07	5.59487561362255e-06
MANI17242	1.69772424039274	7.27714605277557	2.62966808516926e-07	5.92033097133855e-06
MANI29512	1.6462299528867	8.63803019121246	2.65358319145288e-07	5.95392106583952e-06
MANI10537	-2.72483818733183	5.86276351221508	2.83748449682224e-07	6.34503712313055e-06
MANI20645	2.07592080984699	6.99486543595926	2.8555491542626e-07	6.36393261012261e-06
MANI23421	1.52273909983349	9.75742031176855	2.92525117539908e-07	6.49739514428407e-06
MANI25282	-1.31296872518352	9.89529570308439	2.95312647438494e-07	6.53737262005147e-06
MANI111186	-7.35860230853865	5.16266861248209	2.98720653451245e-07	6.59077335064596e-06
MANI17335	-1.90161102708083	6.85094739891643	3.15892651286796e-07	6.94132330698704e-06
MANI5536	1.44268641905809	8.32938565260368	3.16706396541787e-07	6.94132330698704e-06
MANI27635	1.61519255678516	8.22183916754716	3.18929013259723e-07	6.96696745467362e-06
MANI21586	2.20629470138315	7.17976619147355	3.2351876574421e-07	7.04398260020041e-06
MANI30314	-3.61862483102718	5.25811934266357	3.25466027808785e-07	7.0631463543159e-06
MANI28049	2.00111211832004	6.73230667994735	3.29357091846906e-07	7.118027990137e-06
MANI109728	-2.89340388090471	5.89344156808355	3.301457309219e-07	7.118027990137e-06
MANI17959	1.38815052155635	8.82891597619585	3.35304892338672e-07	7.20578922853789e-06
MANI9585	-6.7803557748608	4.71732749057672	3.69349062400946e-07	7.91171988359826e-06
MANI18089	1.25104929854879	10.0382840013191	3.93175463477551e-07	8.3784427999975e-06
MANI10181	-3.04783746007383	6.16308674834383	3.93669090617801e-07	8.3784427999975e-06
MANI10996	-2.18828210104298	6.45162221846379	3.9564505926443e-07	8.39350848484379e-06
MANI2792	-4.26290876790707	5.31440570071389	3.98758074290514e-07	8.43252298315947e-06
MANI7218	1.28401858684441	11.7699754014663	4.02755721697275e-07	8.48993669399447e-06
MANI10648	-1.73467276378924	7.41280930276709	4.36666414854867e-07	9.17422824430828e-06
MANI29094	1.46391446758559	8.9284496174833	4.37990047620701e-07	9.17422824430828e-06
MANI13474	1.403806151679	9.10423488365491	4.52005361484879e-07	9.43792898318111e-06
MANI24048	-1.42811167837059	8.20639651444092	4.673457582125e-07	9.72428407338337e-06
MANI3555	1.69488152624167	7.81864057063294	4.68657896874044e-07	9.72428407338337e-06
MANI8136	1.29148158509088	9.48908238260952	4.73513606216069e-07	9.7943329985755e-06
MANI21214	-3.72565510773997	6.02945871357982	4.77690713248172e-07	9.84995274451605e-06
MANI13181	1.2906670359754	9.12336978073124	4.88362761346159e-07	1.00387363892864e-05
MANI18101	1.46023163609142	8.87173105709044	5.03489140773854e-07	1.03176304110902e-05
MANI112056	-2.18613714601785	6.63551652674401	5.09777019857484e-07	1.0414241032212e-05
MANI23518	-1.3253237917849	9.19648950976989	5.21964796398777e-07	1.06304153457339e-05
MANI20874	-6.68264532551869	4.63975211639324	5.35937396021955e-07	1.08815019149366e-05
MANI24377	-3.28892171648576	5.34001803453971	5.54290125319069e-07	1.12197135764126e-05
MANI109786	-2.29870042826115	6.72290668872049	5.64902216108639e-07	1.13996578305582e-05
MANI963	-1.84661667999146	8.39729615153395	5.69173963750262e-07	1.14509497448723e-05
MANI1356	1.85323260355997	7.25668977029853	5.72679813548311e-07	1.14865687450796e-05
MANI12560	-2.14334612435308	6.3872502911304	5.79527861219814e-07	1.15888063849364e-05
MANI1320	-2.32683187758426	6.3615577669672	5.91569814044808e-07	1.1793977708321e-05
MANI1225	-2.21333574252479	6.39348465014452	5.95319059485891e-07	1.18330836478592e-05
MANI114640	-1.60107113047666	7.71220136918322	6.28868346835763e-07	1.24625137356465e-05
MANI26477	-1.48961267101426	8.53751191852761	6.3327797722828e-07	1.25124386008179e-05
MANI24702	1.3109464429437	9.6249959896429	6.38670708556499e-07	1.2581432797427e-05
MANI1227	1.75719834851126	7.62791344836728	6.46173266017326e-07	1.26914565215688e-05
MANI18407	-3.9308552069938	5.54010149728299	6.50165681834728e-07	1.27320906747457e-05
MANI30176	-2.04408916801375	7.58848845450688	6.54600199675701e-07	1.27811171730191e-05
MANI23885	1.72517368533954	7.36829720966446	7.02725255870977e-07	1.36804072606176e-05
MANI12000	1.29663937547424	8.94700726326816	7.16056893941204e-07	1.38990632873807e-05
MANI16236	1.23555017065734	9.54971466690627	7.2815257386357e-07	1.40925201356812e-05
MANI20845	-2.97322021316179	6.53244751124787	7.34156850840067e-07	1.41673008621295e-05
MANI11049	1.46751734227083	7.87557792681902	7.70257745939898e-07	1.48207442452796e-05
MANI940	-2.96933892602816	5.54904582334462	7.82558696173897e-07	1.50137855361595e-05
MANI23560	1.50501366049722	7.9248178172254	8.19904717956508e-07	1.56848246478443e-05
MANI3304	1.98961740787108	6.51852144556074	8.50045566238706e-07	1.62145579335274e-05
MANI29102	1.60142352236234	7.9743261792543	8.97022598278485e-07	1.70614729253026e-05
MANI19412	-4.3685037000693	5.4363124317863	9.46075760616334e-07	1.79429096261304e-05
MANI10391	-2.64794739213328	6.14287281323524	9.6662023455751e-07	1.82801695215319e-05
MANI5993	1.28778529356465	10.1672183502251	9.81312029621936e-07	1.85051405244091e-05
MANI10000	3.29310633979959	5.259807526984	1.06113334916335e-06	1.99535273810007e-05
MANI110777	-1.3248572799413	9.36132836448341	1.06905706273809e-06	2.00455770489048e-05
MANI8506	1.2117689055622	10.5003984912293	1.12192883302832e-06	2.09775337452386e-05
MANI13563	1.26223402508592	9.92240449955295	1.17095601319633e-06	2.18325573277366e-05
MANI2114	-1.42636559610248	8.16547770612568	1.21159567291661e-06	2.24786991118285e-05
MANI3990	-3.01468648486648	5.62831274759914	1.21571746669337e-06	2.24786991118285e-05
MANI8359	-6.67300622673099	4.63467062616281	1.21761733613385e-06	2.24786991118285e-05
MANI21040	-6.67300221826942	4.63467062616281	1.21919519280049e-06	2.24786991118285e-05
MANI24768	2.9403146463099	5.46331928530067	1.23914841222237e-06	2.27831203902773e-05
MANI12937	1.32114406642199	9.12489732608004	1.24434171770759e-06	2.28152294446165e-05
MANI28353	-1.43199560459096	7.87718427020949	1.30856152265463e-06	2.39264329238978e-05
MANI3713	-2.14328192873011	6.35097993715924	1.32621645258515e-06	2.4182442698791e-05
MANI8184	1.37777597770734	8.62171726891841	1.37919383190244e-06	2.5079351575171e-05
MANI22371	-2.00576023327036	6.49619982093067	1.38486693056489e-06	2.51135183929014e-05
MANI17577	3.73485556078543	5.28698588052387	1.3897197859432e-06	2.51326646534372e-05
MANI22523	-6.76665087190317	4.71234109239417	1.40342199595545e-06	2.53113084229677e-05
MANI19392	-2.75712325932739	5.59624699391544	1.41938653910026e-06	2.55296725606103e-05
MANI18894	-1.3770433938729	8.67522989706736	1.5036346143258e-06	2.69717005751287e-05
MANI5095	-3.15855393452728	5.46229795217445	1.55694365207232e-06	2.78524595488289e-05
MANI4330	-1.21821528501842	9.2013690368284	1.5678564827103e-06	2.79720810217236e-05
MANI21479	1.55939029335058	7.41010824130885	1.66743400877432e-06	2.96686712475194e-05
MANI19559	-6.57149991178816	4.55475859964404	1.69096459362134e-06	2.99464962864046e-05
MANI11679	3.68291997519465	5.23375577461412	1.69261976725367e-06	2.99464962864046e-05
MANI15284	1.45447941981548	8.04983956166872	1.69662125810572e-06	2.99464962864046e-05
MANI13331	-1.77090228688338	6.87332228908956	1.90322863420473e-06	3.35039104515987e-05
MANI14329	-2.95624848089132	5.53902402484661	1.91255154447968e-06	3.35787232703209e-05
MANI23012	-4.4938052695346	4.81013370847559	1.98431571371821e-06	3.47465230399494e-05
MANI3767	1.28626147781601	8.41585002844117	2.03701670958375e-06	3.55752337750259e-05
MANI19552	-1.60997747397346	7.2537839424532	2.10260930412388e-06	3.66241341684104e-05
MANI16903	1.2872316316413	8.75386261203067	2.14029665016967e-06	3.71827389172522e-05
MANI13256	-1.24687151418367	9.48900668655059	2.26671252880326e-06	3.92758382935832e-05
MANI17934	-1.40112729161681	9.90114425826055	2.27720084663605e-06	3.93545493573995e-05
MANI10269	3.95498325526887	5.00090817381787	2.39678398256347e-06	4.13133155744469e-05
MANI5266	-4.27600401729798	5.35884726343604	2.42052335347315e-06	4.1614140458802e-05
MANI4421	-4.45456979561186	4.76462610053144	2.43519652527776e-06	4.17579424891541e-05
MANI2937	1.4745242850462	7.75359336331243	2.45572943616074e-06	4.20012225786768e-05
MANI4894	2.54291470398345	5.7942593392305	2.56936601422301e-06	4.37757523109244e-05
MANI15250	1.25710097827068	9.06524272187724	2.57928771576567e-06	4.37757523109244e-05
MANI12663	-1.24114627356934	9.45700322631438	2.57932367446147e-06	4.37757523109244e-05
MANI16116	-1.73464508221202	6.83078008991652	2.69423443960419e-06	4.56090479686449e-05
MANI24519	1.89370371797451	6.96001838541142	2.96445757100496e-06	5.00554710777597e-05
MANI6233	6.69207753342585	4.6211085998054	2.99391977492122e-06	5.0424312952172e-05
MANI19467	6.60567998450806	4.54375150152499	3.0733420615174e-06	5.15067628360824e-05
MANI4286	1.33865854379616	8.79278346169129	3.07375303221824e-06	5.15067628360824e-05
MANI27984	-1.7971782767747	6.82218735226078	3.09020569747736e-06	5.16516957363703e-05
MANI18178	1.35219238855901	8.09074764574778	3.23770466774886e-06	5.39807737930219e-05
MANI113835	1.56193646576266	7.25401517149479	3.25072369698665e-06	5.40616586692327e-05
MANI9509	-2.66322662469333	5.49629425957312	3.3060623958108e-06	5.4844177939528e-05
MANI29749	-1.43921963997002	7.6833382908746	3.31660280538503e-06	5.48814849221087e-05
MANI13898	2.63498172896653	5.86211097224147	3.55266020567882e-06	5.86151936542305e-05
MANI23897	-1.21541946357203	9.60614626246976	3.56849782801467e-06	5.86151936542305e-05
MANI9710	2.21895893518932	6.69521451303173	3.56880541511632e-06	5.86151936542305e-05
MANI14615	1.19735508100706	9.00486497860219	3.6251021970229e-06	5.93924540645906e-05
MANI7806	3.10887661099537	5.63164295949921	3.68290972401327e-06	6.01905665759107e-05
MANI9409	-1.45302687074701	7.42624769966753	3.87364258268943e-06	6.31518232877372e-05
MANI117016	1.60941483186992	7.02535400597739	3.97820646868083e-06	6.46971710471706e-05
MANI23249	1.11706900220754	10.0530793422262	4.06945914109323e-06	6.60189952325884e-05
MANI11990	-1.58250587949625	7.71344676107344	4.2204578027797e-06	6.8301247424447e-05
MANI3435	-1.37312620697535	7.93230806653975	4.31145011789454e-06	6.96036300740097e-05
MANI112124	1.09517754757628	11.5635928345464	4.32383290384951e-06	6.9633698273917e-05
MANI24789	1.22219382363809	9.0487294396586	4.52454311296318e-06	7.26892011279205e-05
MANI2261	1.39953834119645	9.11816675773141	4.55244794045383e-06	7.29604186873219e-05
MANI20890	-1.4156411501738	7.7109134146227	4.61319238479366e-06	7.37553632728242e-05
MANI23750	-1.72534650579738	6.86882846833695	4.64112505812728e-06	7.40231488186614e-05
MANI4105	1.99966655205677	6.21120151399199	4.7340887256043e-06	7.53243588335934e-05
MANI111198	-2.27855006717339	6.12139551926991	4.85183088365519e-06	7.70126345777308e-05
MANI112606	1.57963699022159	7.2645045909739	4.9622995408701e-06	7.85776570837779e-05
MANI10372	-3.79727547967951	5.73846483362358	5.03556299697419e-06	7.95474736920576e-05
MANI16297	-1.97989825384342	6.25333288119475	5.07240251203881e-06	7.9938648159964e-05
MANI22114	1.38535249368932	7.65907731953473	5.1076347931936e-06	8.02306825222857e-05
MANI1069	1.11501423021696	9.89734048878072	5.11517570998709e-06	8.02306825222857e-05
MANI5023	-2.91486891141097	6.29446964474397	5.21287429140572e-06	8.14709338973464e-05
MANI939	-1.45772753031634	7.51537545750405	5.21886628984361e-06	8.14709338973464e-05
MANI23	1.56654062956398	7.06586899020216	5.41147764418521e-06	8.42789894749691e-05
MANI7231	-2.10605934913376	6.06427901770811	5.54807536000181e-06	8.62035464973051e-05
MANI15113	-3.56848579012798	5.20175030579163	5.66856785396222e-06	8.78694394036907e-05
MANI13268	-2.39930907599065	5.97520371337282	5.82192939390714e-06	9.00358660239986e-05
MANI28170	-1.80616263852067	6.64059271635473	5.98658415735561e-06	9.2366434819433e-05
MANI11544	-2.65184076869918	5.67226920089391	6.21234901983909e-06	9.56268329356161e-05
MANI7645	-1.44764893436547	7.49607504801429	6.29373654884998e-06	9.6509394045043e-05
MANI29051	-1.42984824598962	7.46665497407209	6.29884547929575e-06	9.6509394045043e-05
MANI4995	-2.3101785423779	6.04207671341317	6.37652354200307e-06	9.74739245369938e-05
MANI13130	1.50536772381101	7.5806314090239	6.59085910364459e-06	0.000100518194486229
MANI109887	2.04455089965073	6.23796458709103	6.85922954004857e-06	0.000104294681839171
MANI15871	1.8277118172881	6.55549175629147	6.88153684397863e-06	0.000104294681839171
MANI121221	1.28256422013131	8.22533379174718	6.88574950350773e-06	0.000104294681839171
MANI112169	1.22074750611942	8.42780677683393	6.92575223922525e-06	0.000104661082354867
MANI14175	-1.39058340546228	8.02644137554266	6.94367202995309e-06	0.000104692859148655
MANI17439	1.27005311758362	8.47263295049364	6.98735406478509e-06	0.000105112037624574
MANI5674	3.84162235025968	4.89977215211461	7.23707895968417e-06	0.000108621826834806
MANI10666	-3.33440739174599	5.03921074451287	7.335191579527e-06	0.00010984532367622
MANI17820	1.5214289326162	7.34263476329938	7.71392304775688e-06	0.000115256109826417
MANI6788	-1.8274153441976	6.4192440263416	7.75217389865508e-06	0.000115566754583779
MANI5652	-1.23299033002634	9.78061552848644	7.87919601719482e-06	0.000117196400983848
MANI14213	-1.82609998701743	6.78039018467563	7.89701988814194e-06	0.000117198149416169
MANI24673	1.51030018162063	7.46146301870104	7.92697323086141e-06	0.000117379498467722
MANI24172	1.16755950287784	8.7591764663129	8.14063732643763e-06	0.000120274282285024
MANI11609	-3.51140097260437	5.19348678679691	8.19384597486725e-06	0.000120790794003667
MANI6576	-3.03511289702167	5.14491104393971	8.51834678924702e-06	0.000125295416440058
MANI9249	-3.61726823479945	5.27210105758664	8.56182617805551e-06	0.000125655715016739
MANI8633	-1.27718977656481	8.87898307103907	8.65577157270918e-06	0.000126753433716288
MANI17853	-1.19745157072267	9.55803169090953	9.05075790716211e-06	0.000132244959354318
MANI25137	2.03126327453166	7.17534605087767	9.17706446815001e-06	0.000133795131530143
MANI29038	1.09472428473337	9.70593175414092	9.24279502842815e-06	0.000134457275369595
MANI1065	-1.19607875149976	8.66750241060468	9.46179225670826e-06	0.000137341234533228
MANI119815	-4.35438770504102	4.68692413337207	9.71169242862818e-06	0.000140660157954245
MANI12675	1.35118115877258	7.97651170911718	1.00798180702954e-05	0.000145673178618527
MANI4877	1.04414308912449	10.7231245813981	1.01260163172651e-05	0.000146022008723264
MANI476	3.03410103271112	5.31217530330452	1.02126350347342e-05	0.000146460203018748
MANI11546	-1.1559722221564	9.98056288402836	1.0218162525103e-05	0.000146460203018748
MANI22181	1.75939278406179	6.83013384047309	1.02227849818193e-05	0.000146460203018748
MANI8152	1.15033225249415	9.14105538258151	1.04135204842267e-05	0.000148870609255068
MANI10362	-1.51513899281723	7.16745914507481	1.09529096648164e-05	0.000156244200584957
MANI10949	-1.64424671022652	6.94865166951662	1.12878467048945e-05	0.000160675822235907
MANI15278	-1.4586413211965	7.58153208909104	1.14870707037581e-05	0.000163160774652736
MANI120428	-1.20959804377308	8.74117268436174	1.18777313330253e-05	0.000168348401912837
MANI14079	-1.84619593181385	6.79306650064248	1.19741668717396e-05	0.000169292130731697
MANI6072	-2.30800976130537	5.82382580681342	1.2002952760345e-05	0.000169292130731697
MANI24759	1.13471534712592	9.1818840216295	1.20210456932916e-05	0.000169292130731697
MANI6944	1.10153983101572	13.0990307929282	1.21802522014384e-05	0.000171170041021912
MANI7734	-4.33363734538388	4.67432657869295	1.22243930061645e-05	0.000171426392601278
MANI29002	1.30094479681433	8.72745773889509	1.23630128333142e-05	0.000172973629587073
MANI122554	-1.6881565257366	6.91969159736727	1.23869920568473e-05	0.000172973629587073
MANI3930	1.1701544414188	9.51334374329542	1.26451246988651e-05	0.00017620648501429
MANI9628	-2.06306608873252	6.20902095905232	1.26741215462176e-05	0.000176239517887425
MANI15629	1.1747071825889	9.19522133559321	1.30639048738685e-05	0.000181278797400703
MANI19815	-2.40348350264164	5.61470607911856	1.31237502926204e-05	0.000181728249344883
MANI19406	-1.32236560397251	7.7070991151367	1.31982248956787e-05	0.000182377976168053
MANI20870	-2.81410665048032	5.44627082350869	1.32590976304131e-05	0.000182837431699384
MANI27534	-2.04613532212508	6.31304192824305	1.37215251236011e-05	0.000188820737615625
MANI6667	1.09227897189211	9.54250621756179	1.37860090872377e-05	0.000189314510681383
MANI24583	-2.06723033607887	5.9160992199957	1.40044406152301e-05	0.000191915926360679
MANI9618	1.3259325577284	7.58654668806783	1.40889018172063e-05	0.000192674465140679
MANI13435	1.26264028408966	8.03815423901145	1.45588053147987e-05	0.000198690169852892
MANI6120	1.73250354764114	6.97813456714713	1.46067552782675e-05	0.000198934389273359
MANI13484	-2.67743240905886	5.68202342268593	1.4667748894139e-05	0.000199354886920547
MANI3964	1.63222155827939	7.12898232421237	1.48272484690153e-05	0.00020110974921396
MANI19684	1.45617947104448	7.68678408484745	1.52758301796557e-05	0.000206770388464501
MANI20931	-1.84475901269137	6.57561740684515	1.58900455829001e-05	0.00021464533002697
MANI109659	1.69477028269008	6.59657422038703	1.59401156293739e-05	0.000214883147354024
MANI22603	1.60808609704744	6.66337829737961	1.62044879903573e-05	0.000218003060992225
MANI13328	1.13997274000994	8.9016855094943	1.6342650557885e-05	0.000219415829701097
MANI15498	1.16159304160009	8.80383031928721	1.64116504090639e-05	0.000219896182302822
MANI20662	1.24240540254702	8.48265791008797	1.68021695297383e-05	0.000224673858822904
MANI22368	-1.79549740912792	6.63354669657778	1.70015327581546e-05	0.000226881341383519
MANI10531	-1.66434111365853	6.9962690193965	1.70921292019629e-05	0.000227631394744049
MANI27923	-1.26727702694543	9.69711954857813	1.723533788488e-05	0.000228644488543126
MANI10532	-3.5983904360778	4.79355855249486	1.72372865664028e-05	0.000228644488543126
MANI113561	-2.29599706483496	5.6751264783464	1.75632671516067e-05	0.000232502530552969
MANI17064	-2.75557668565997	6.14558529235001	1.81873835633396e-05	0.000240284015580329
MANI25017	-3.53946963503561	4.76450499719716	1.82513387996506e-05	0.000240648628515712
MANI21088	1.1639998863186	8.86533517163515	1.86392615303155e-05	0.000245274894769699
MANI16607	1.34879073849092	8.3714538957961	1.87788172920787e-05	0.00024662101519101
MANI16592	-3.30104183282811	4.99539168312612	1.88260402595631e-05	0.000246751604907026
MANI4055	-2.94325948952733	5.07666426745437	1.91541508317834e-05	0.000250279417893243
MANI11439	1.95493687292758	7.07858749984332	1.9170821101658e-05	0.000250279417893243
MANI2462	-1.22879726653779	8.82944941004975	2.05908412304125e-05	0.000268288933275788
MANI12104	1.87986750397479	6.13195731879545	2.07688758940872e-05	0.000270076993208179
MANI12801	1.6461386543861	6.61900801112759	2.10357686068781e-05	0.000273011279233189
MANI115552	2.57656291161027	5.37193076300288	2.12175861840774e-05	0.00027483209971117
MANI114956	1.39183073850801	7.46761573909434	2.12746820838233e-05	0.000275033438892239
MANI110208	-2.35719460397556	5.9582446389185	2.16692183232012e-05	0.000279587828618457
MANI12863	1.08635912388404	10.2915508575151	2.24122562554217e-05	0.000288612303802794
MANI3939	-1.81851241149691	6.60512015785974	2.26605493163026e-05	0.000290970296653041
MANI18781	1.31837288805622	7.69510996345579	2.26832864591282e-05	0.000290970296653041
MANI119045	-3.16469218641755	4.91175703013429	2.32844268797803e-05	0.000297641966831017
MANI7789	-1.11903939271059	8.88876934523049	2.32933281188195e-05	0.000297641966831017
MANI7244	-1.59734690362656	6.65280564635798	2.38567230101006e-05	0.000304253660123036
MANI118043	-3.75520563612681	4.94714870925125	2.4170058952141e-05	0.000307656961931194
MANI111390	-1.95262886871447	6.2641339604537	2.48333399987455e-05	0.000315493046932238
MANI26843	1.06563411846274	10.2204357773675	2.51984796801366e-05	0.000319518653262115
MANI19077	-1.88140721479243	6.13442055780897	2.52799941947138e-05	0.000319939352915508
MANI23644	-1.21367461084558	9.23674660825586	2.53551375882414e-05	0.000320277968886584
MANI29707	1.12874678356809	9.83717197483451	2.5597366517638e-05	0.000322721845676659
MANI17083	1.18289767810796	9.48020376844813	2.57826317425854e-05	0.000324439618829225
MANI9564	1.25268191056548	8.05073676676439	2.65844847094328e-05	0.000333895074557373
MANI10250	-2.6601404821213	5.55737934564861	2.8155534367876e-05	0.000352957352236688
MANI13010	1.3081293836805	9.3385309887355	2.88184439411528e-05	0.000360584651127581
MANI10995	-1.81467812127486	6.28723550162448	3.02898566807933e-05	0.00037828030447202
MANI12754	1.23281848394459	7.79762505312887	3.18173352065977e-05	0.000396608176520659
MANI14594	-2.22897505577517	5.63785889192755	3.2254445837753e-05	0.00040130108458663
MANI18519	-2.26425238280983	5.65140951589021	3.24430308685013e-05	0.000402890096282571
MANI4729	3.18041709191082	4.84344669450742	3.3333039158483e-05	0.000412432643364862
MANI15165	-2.03994657162044	6.27474801069989	3.33360725487538e-05	0.000412432643364862
MANI30417	-2.3314286993483	5.43459941195787	3.46780734710199e-05	0.000428235388628135
MANI303	2.20042374557025	5.65094610487446	3.5073283412358e-05	0.000432309241911355
MANI109599	1.14801308740621	10.1107486061196	3.56535055943851e-05	0.000438644151541329
MANI20022	1.22797150852905	8.46279473964665	3.64321716230607e-05	0.000447392474903597
MANI19477	1.1073693203252	9.43977410529643	3.68921067897403e-05	0.000452201583039428
MANI14156	1.17531805552984	8.49595746401464	3.76797638150655e-05	0.000461002507748463
MANI26910	-2.29616937148973	5.5610860469952	3.84975136906077e-05	0.000470138455937513
MANI30174	1.42809426479119	7.40908502477618	3.89083096651963e-05	0.00047428011357999
MANI24006	2.3578219829548	5.36555475385896	3.90906146416861e-05	0.000475626430723015
MANI18501	-1.16895362706168	8.54147786845228	3.94808957938062e-05	0.00047949366836551
MANI5249	-2.01730499517699	6.20481629310981	3.95814994176606e-05	0.000479835063453289
MANI17466	2.92804674098725	4.97942277342473	3.99434288455648e-05	0.000483337395847886
MANI2207	1.38126703913856	8.04370024985489	4.10665053522205e-05	0.000495274089889126
MANI24957	-1.6896892870501	6.64521473356256	4.1139004453167e-05	0.000495274089889126
MANI25026	3.18918497922968	4.84919735199517	4.11963518614783e-05	0.000495274089889126
MANI2605	-1.99431415990319	8.29359018005414	4.1229192253952e-05	0.000495274089889126
MANI14784	-2.79762845914535	4.93883547551316	4.19962289206368e-05	0.000503574346423361
MANI109679	1.3237155576496	8.26100138481424	4.37254670688706e-05	0.000523361422294493
MANI9324	1.64738448391726	6.83887938412363	4.4492942529677e-05	0.00053158625740782
MANI24064	1.03148592839095	9.42809983156859	4.54646041286089e-05	0.000541533576462005
MANI8415	-1.3198380599703	7.50716668799123	4.54891476828637e-05	0.000541533576462005
MANI27064	1.17485777276595	9.56414894724855	4.65955243319057e-05	0.000552856954492246
MANI19653	1.08561258182	8.49861378540213	4.66073697849635e-05	0.000552856954492246
MANI8657	1.44614517095402	8.07159433656534	4.67547372784792e-05	0.00055361289095931
MANI24078	1.43120482821536	7.4728195198328	4.69446877465452e-05	0.000554869443204255
MANI2591	1.23889688170052	8.2565328108398	4.85674972114334e-05	0.000573027208631868
MANI2013	-2.51536118902715	5.22062350406503	4.86814263283538e-05	0.000573349396561163
MANI8624	1.09182690947822	8.81285087693968	4.96714237105499e-05	0.000583970077335932
MANI14847	1.9303885724976	6.08848959960542	5.02266072945329e-05	0.000589450201564739
MANI21551	1.28529501223917	7.53021565745282	5.04250699848904e-05	0.000590731926070778
MANI25303	1.06375526101068	9.54304942135929	5.07704647433141e-05	0.000593727395999993
MANI18958	-1.09335597883083	8.74897624048327	5.17890429018649e-05	0.000604308145029014
MANI1321	1.49024107591778	7.05196730784242	5.18578374945581e-05	0.000604308145029014
MANI17258	2.53271035950964	6.68200988078986	5.38184086203277e-05	0.000626052806077239
MANI23951	1.21926709200938	7.8894208467918	5.52725068931663e-05	0.000641839865133102
MANI21713	-2.6540041237825	5.55186943975908	5.54264619602237e-05	0.000642500440831384
MANI19256	-4.08847345812214	4.51005699586451	5.5584328831886e-05	0.000643203972968975
MANI25827	1.12219248862963	8.43180793585086	5.58193256619122e-05	0.000644796014932281
MANI10369	-4.09646008946479	4.51529213743892	5.75065448855321e-05	0.000663128607312434
MANI25801	1.00883680733497	10.8258189699809	5.80797144694817e-05	0.000668573269693042
MANI11177	-1.40910241783138	9.098055138822	5.88923350031652e-05	0.000676750634350608
MANI19310	-1.29583245063256	7.66544576947165	5.99920791190812e-05	0.000688193365145925
MANI17020	1.21046648492057	7.74212014750757	6.10997276628849e-05	0.000699687019724283
MANI18059	1.63305180122915	6.36325026465147	6.21821791915988e-05	0.000710852925853528
MANI22989	-3.44067536981038	4.69184136266553	6.23193429689612e-05	0.000711187246325785
MANI12133	1.29052565449319	7.58536613208984	6.24263166815654e-05	0.000711187246325785
MANI9515	-2.51209668626297	5.21841683557702	6.29408582944027e-05	0.000715817080843044
MANI17878	1.16949111703208	9.04069588737031	6.31321895814194e-05	0.000716761514304314
MANI12624	-1.57577074813194	6.65040501678391	6.39233619043815e-05	0.000724501254186817
MANI14991	1.58649932736393	6.61533372019048	6.58960395092834e-05	0.000745582710276833
MANI18580	-1.26075035903969	7.50698891125005	6.61868014674501e-05	0.000746597833595676
MANI1133	1.41760880626934	7.00985504323343	6.62113504034842e-05	0.000746597833595676
MANI12809	-2.14724638198332	6.95822604656775	6.75558107720648e-05	0.000760462434524315
MANI19168	-1.48722808734991	7.09386508004278	6.81547333440035e-05	0.000765901833623021
MANI14611	-1.36518323154911	8.48094449668023	6.85458111075952e-05	0.000768991057154529
MANI9506	1.72164047946213	6.25955876389045	6.8959222185794e-05	0.000772319952026684
MANI16879	-1.47057428208941	7.2628472775997	6.91453403468053e-05	0.000773096296884298
MANI18916	-1.28055730553623	10.1597536207732	7.0463055702294e-05	0.000786500785317848
MANI3423	-4.09814743672548	4.50133348397217	7.1718160669183e-05	0.000799162467120071
MANI3468	-1.20022949170045	8.17289358533162	7.20505028375684e-05	0.000801516434087169
MANI7459	0.944849699964334	10.5340812614163	7.23040528275095e-05	0.000802987459169942
MANI13290	1.02559201094639	9.00398457654179	7.31346618824171e-05	0.000810851469011255
MANI24574	1.27556696635522	7.93456801199085	7.33240495410436e-05	0.000811591779117337
MANI27516	1.96936574626536	6.18919596733795	7.38393905870651e-05	0.00081593142954221
MANI22448	-1.33426354283362	7.59665623152098	7.40783392784955e-05	0.000817207546140603
MANI6672	1.08501519087429	10.1356107132057	7.43755063812269e-05	0.000819120593572946
MANI112118	1.40223379456406	7.07112003735072	7.46445033771922e-05	0.000820717554574145
MANI15468	1.08678515738046	8.21863033005832	7.59109778383901e-05	0.000833258312292379
MANI114904	-1.09251321835991	8.26978857138016	7.61819857182362e-05	0.00083484861501491
MANI26738	1.54303293208019	7.21339426823864	7.65523418334656e-05	0.000836864943653043
MANI21550	1.42876663369352	6.84041996210025	7.66188481422789e-05	0.000836864943653043
MANI7728	1.4107010311041	7.10670539361217	7.82939266343928e-05	0.000853752059955595
MANI3358	1.10174552385087	8.23655486558646	7.89527567967936e-05	0.000859520225720357
MANI8797	-1.38245492542765	8.42837702926589	8.05730372244339e-05	0.000875719102444217
MANI2345	-2.92441376489012	4.72182869558064	8.16859835759754e-05	0.000886359877523576
MANI21060	1.13377282354039	8.03940569380135	8.28180991940883e-05	0.000897173483740869
MANI121345	1.50146861663083	6.76995115801552	8.41989344965688e-05	0.000910641744171224
MANI30106	-1.27079052833108	7.31464483822304	8.43858205238735e-05	0.000911174137108513
MANI267	2.3453037190634	5.51150802338231	8.46954130982208e-05	0.000913027588431797
MANI24900	-2.7813799130139	4.94442537340306	8.68185744344653e-05	0.00093439373037679
MANI3734	-1.12828388893217	8.83946789799923	8.73535535516258e-05	0.000938625277529564
MANI21181	-1.30228688027183	7.37254492095205	8.75225192731101e-05	0.000938916620856914
MANI353	-1.64258090678895	7.61809184752839	8.93481784545799e-05	0.00095695079804347
MANI5306	1.25804912391705	7.95533964657437	9.15744323844157e-05	0.00097921028748376
MANI122318	-3.39581195812691	4.64280320806742	9.33518034592292e-05	0.000996605785639739
MANI4356	-1.65977663647038	6.66624000033775	9.40506844062341e-05	0.00100245004844583
MANI26753	1.18556987795771	7.66208747218945	9.53206743410747e-05	0.00101322315369956
MANI9795	-1.12575242202271	7.92242582134065	9.53675819239807e-05	0.00101322315369956
MANI19616	1.2178838537594	8.96250365199843	9.59983337492504e-05	0.00101829001776649
MANI9990	-1.77526000751498	6.20867003283979	9.61959614799863e-05	0.00101875371045765
MANI24672	1.66981473747417	6.77005351004981	9.85104570055058e-05	0.0010415985861333
MANI7330	-1.34472080698006	7.02728384735334	9.99877462428346e-05	0.0010548367999931
MANI7651	-3.63481121286736	4.85356892331431	0.000100081207190764	0.0010548367999931
MANI117012	-1.50652613869605	6.7119642112013	0.000103087480022323	0.00108479496068006
MANI4451	-1.07197619520497	8.89149984564501	0.000103399954586237	0.00108635603080366
MANI23092	1.66581768358981	6.3393452542522	0.000104226672914404	0.00109330641524634
MANI8908	1.08228739902797	8.451965445765	0.000104780476315668	0.00109737653913513
MANI8104	-1.35428823040587	7.19032221659479	0.000105532643997862	0.00110350801046106
MANI5847	-1.03060315886769	9.84164475066559	0.000106371989663812	0.00111053028325674
MANI17778	-1.10093050857445	8.57363625899337	0.000107223798001968	0.00111766034484257
MANI112713	-0.978672794477035	10.0847762068192	0.000111166232078765	0.00115693284611532
MANI121735	1.04988947953444	9.00293482242841	0.000116194813037707	0.00120736808084235
MANI7844	1.25619394971865	7.71592096471587	0.000117527561041194	0.00121930239268285
MANI9524	-2.6970713510288	5.33911776344715	0.000119412008406718	0.0012369140589109
MANI121550	-2.44833361198956	5.17175145796052	0.000120248150251043	0.00124362891642445
MANI15067	-1.24721714383984	7.72842266337241	0.000122617135791408	0.00126615104805512
MANI4209	4.12039513606771	4.44986258977948	0.000123760916384825	0.00127597119244729
MANI17851	1.36559415348077	7.0247378047836	0.000124592174302641	0.00128254370405783
MANI26533	-1.1160489570269	8.82857164828813	0.000125118649810225	0.00128596326567373
MANI27035	-1.13655982419873	8.24687801397741	0.00012656636461442	0.0012988259959424
MANI976	1.32419348195384	7.71671937308615	0.000131167218690685	0.00134395637850409
MANI17032	1.18274588543369	7.53677321952902	0.00013436934688741	0.00137463787797182
MANI29943	-1.09465446357331	8.00955477091282	0.000136486182435465	0.00139393460292599
MANI111801	-2.49599539485326	5.20423553735524	0.000136676772518351	0.00139393460292599
MANI1424	-1.00529321205087	8.87600493265027	0.000138032944497632	0.00140560009173819
MANI20865	-2.71648579608002	4.91166006783563	0.000139255002158218	0.00141586614329531
MANI5114	1.25181361628739	7.71497265524632	0.000139631759810316	0.00141751935304368
MANI18383	1.19813279312461	7.72117802090002	0.000146108444687409	0.0014809981552618
MANI22840	-1.97367027509163	5.76885949156302	0.000147485703287701	0.00149267258419158
MANI9382	1.0317714437229	8.68245507414056	0.000148571476754051	0.00150136580860315
MANI12501	1.11249040722161	8.01056481282613	0.000150600775870242	0.0015195526455566
MANI8095	-1.44683221201749	6.66248938282892	0.000151399301866891	0.00152528459521606
MANI7370	-1.14631805334128	10.1461965272732	0.000152835060118234	0.00153740921416807
MANI25243	-3.96585067659492	4.40753592137421	0.000153807096741782	0.00154483941325319
MANI775	1.09218021879695	8.08340134909667	0.000156880859663307	0.00157332486380519
MANI8295	0.989216535697443	10.5444595791725	0.000159308119577366	0.00159525029271193
MANI13184	1.51211327766662	7.37256028601493	0.000160196557147718	0.00160172358272016
MANI20639	-2.06909647138638	6.32821151529295	0.000161018721437146	0.00160674414469377
MANI13238	1.00100251221768	9.42512476004431	0.000161203048177493	0.00160674414469377
MANI119311	1.51996941694622	6.99825103231437	0.000161426930989781	0.00160674414469377
MANI13900	3.13707281144689	4.82053223461436	0.000166088385296919	0.00165065919261307
MANI15399	1.31454098654448	7.19450250603995	0.000167080904922177	0.00165580059962779
MANI3597	-1.84244008733403	5.95139062279861	0.000167266279612504	0.00165580059962779
MANI22028	1.05907392334697	9.55167505683541	0.000167356186909048	0.00165580059962779
MANI28744	-2.72653352535695	4.9188502122382	0.000169911761059627	0.00167750028805195
MANI16461	-1.81213459294189	6.02554522395795	0.000170056306584508	0.00167750028805195
MANI9724	2.58177696648335	4.98035381803807	0.000170472170137383	0.0016791001400883
MANI23329	1.18385207566641	9.13121804203249	0.000174913666017664	0.00172028760084832
MANI11129	0.931448862448141	9.61496375466943	0.000176985106032643	0.00173807776977755
MANI28015	1.52171595949164	6.33826784997073	0.000177394606937238	0.0017395183752853
MANI468	1.15121463711584	7.76905084197991	0.000179324157303227	0.00175583816152376
MANI13169	2.04633717783803	5.42337137695061	0.000179752254659008	0.00175743009392611
MANI16955	-1.67897947082804	6.1897890694528	0.000180085861114039	0.00175809485945991
MANI11857	1.62248920514631	6.1904653510739	0.000184198789266057	0.00179559909595292
MANI110149	-0.973158110192419	8.75932374437326	0.000189334908175603	0.00184089541691737
MANI110970	1.97395232665725	5.49347797828763	0.000189401688913843	0.00184089541691737
MANI18174	2.34505466728875	5.49743099515309	0.0001907462568659	0.00185124556333635
MANI8915	-1.29778410122179	7.21056851534613	0.00019342299151961	0.0018741640496674
MANI2514	-1.11601002094498	9.37871147239724	0.000193674000600167	0.0018741640496674
MANI266	-1.62564112386777	6.09217798502639	0.000195303833256148	0.00188443279881613
MANI6509	1.1117455680942	9.2078916900923	0.000195304562620919	0.00188443279881613
MANI4759	1.39799776932084	7.48127538484887	0.00020102303102862	0.00193678521452466
MANI13769	1.63765776810716	6.3854922752904	0.000202083549787265	0.001944172988433
MANI10679	-0.989510983496025	9.31327937046067	0.000202961459977132	0.00194978505600673
MANI24713	-2.16513846762462	5.30266152933423	0.000204243905398013	0.00195926146352094
MANI1439	1.32316518664034	7.53531891180126	0.000204633334029319	0.00196015635013033
MANI23372	-0.992643084158032	8.69258056752205	0.000206106325661614	0.00197141296178355
MANI19409	-1.11084071647423	8.14831747484376	0.000209056840651443	0.0019967492471456
MANI115716	2.83174455182978	4.89597109015962	0.000210198946835853	0.00200476488343877
MANI3376	1.32179661888554	6.83239715595015	0.000210742648917765	0.00200705840746285
MANI23417	1.14939558347071	7.59178638032291	0.000211899106341806	0.00201362876619439
MANI402	1.1040786759685	8.55136690640582	0.000212040980516316	0.00201362876619439
MANI112998	1.23355281157734	7.67337316226376	0.00021621007360713	0.00205027862063838
MANI24840	3.48356511186386	4.62692828483178	0.000220244435673294	0.00208554781076042
MANI269	3.4117451597074	4.5881016307867	0.000221384324877942	0.00209334692338157
MANI200	-1.94394920205427	6.31262972117164	0.000224045430638231	0.00211548745420036
MANI19090	1.5262006995192	6.3300237491108	0.000228399367794983	0.00215352623281338
MANI20351	1.27539513199679	7.71814649078508	0.000231097168328449	0.00217586366595449
MANI26984	2.18968304761346	5.67323869911473	0.000231946358320959	0.00217870622940623
MANI24748	-0.917806496960898	9.38027730583192	0.000232057394127722	0.00217870622940623
MANI2485	1.56519240910307	6.20963667739866	0.000233020753290319	0.00218465207652779
MANI111407	-1.31778455811845	6.85144133517175	0.0002341580835361	0.00219220983723543
MANI26108	-1.1325079739862	8.3138763244457	0.000234959105416318	0.00219660214512798
MANI121304	0.98452970611391	8.97280232952279	0.000235644259528231	0.00219990035799346
MANI28863	-2.66370293087543	4.87479212389029	0.000236090232604087	0.00220095950648796
MANI25463	1.09839594563271	7.67313696148982	0.000238584678027758	0.00222108577196305
MANI18373	1.5939860368187	6.46509501185713	0.000239344527503135	0.00222503009486412
MANI14250	-1.41629015856022	9.24224465913681	0.000248300249554935	0.00230504817924841
MANI26282	-1.16539303100678	7.34090461971304	0.000250479536468062	0.00232069575187906
MANI18117	2.17420574430995	5.24241258112402	0.000250687031665437	0.00232069575187906
MANI4933	-1.0354720305086	8.19157061323089	0.0002520041672388	0.00232963070244919
MANI14075	2.31867968306944	5.19832228520396	0.000253405796942134	0.00233932073913526
MANI2550	-1.13114948613996	7.87176849602883	0.00025493029319561	0.00235011644938961
MANI8331	1.79924769265744	5.75350632218986	0.000256494561837278	0.00236124826815152
MANI6132	1.47846307040362	6.5995471620042	0.000260468469657745	0.00239450111203418
MANI22470	-1.94974248420668	5.74855221960817	0.000261187679674971	0.002397782596073
MANI20352	1.44436448674142	6.92654046193105	0.000262109261947271	0.00240065083302984
MANI5169	-1.49206054348846	7.00246606326873	0.000262225495132282	0.00240065083302984
MANI5655	1.49173535391486	6.42493717950704	0.000266014379757934	0.00243197400499691
MANI4579	3.30402964973305	4.51706525238095	0.000267556434720409	0.00244269798815778
MANI13008	1.12913909180666	7.53603855124691	0.000269660480862798	0.00245851614714995
MANI17207	-1.35222480255377	6.87663633837232	0.000270140888222962	0.00245950830694331
MANI2658	1.19540304247938	7.42943240289898	0.000271488204895967	0.00246837970907474
MANI16161	1.82846294923338	6.4180235944294	0.000272386352326209	0.00247314851309627
MANI110757	1.37337104535672	7.12230970253066	0.000274790764367455	0.00249156173883313
MANI1693	-1.20419058303487	7.92606805903996	0.000277127245249642	0.00250930948879259
MANI15103	-2.61789872141924	4.84187062470359	0.000278808400278664	0.00252108306208262
MANI8098	1.00986146451956	8.13598458077194	0.000282236860156678	0.00254860269764946
MANI111836	-1.46234098521432	6.35107783114261	0.000283107358045451	0.00255298038542621
MANI3968	-1.62972539528166	6.02187662497164	0.000290535509663655	0.00261640073260371
MANI5904	1.31986066148309	7.02789887567353	0.000304084098120884	0.00273469109437789
MANI1186	1.76963652661143	6.47635056538418	0.000306448997921808	0.00275221969775366
MANI27945	1.06760084028208	8.10969210558031	0.000308455625990635	0.00276648751820056
MANI23443	1.10253321200972	7.97452065234201	0.000310015982093357	0.00277671960145593
MANI2203	-2.61405111925923	4.83943412051825	0.000310675967775992	0.00277887058203958
MANI14729	-2.89951053041394	5.06316354002507	0.000317185482241041	0.00283326681100331
MANI13547	0.986169887124353	8.84869965447408	0.000320460866968089	0.00285866641302126
MANI5869	1.78797644879814	6.14378119421837	0.00032443547745634	0.00289022668275036
MANI26987	2.89435028339301	4.64713365605345	0.000325491782867706	0.00289573939623837
MANI20694	-2.22214075739244	5.18778642286115	0.000337372126941487	0.00299740417211504
MANI15042	1.13813290582065	7.35480553978189	0.000344129889805919	0.00305334549681686
MANI10330	2.66977625947117	4.80242974912972	0.000348419750706827	0.00308726951797656
MANI28849	1.46811499861358	6.4834557807344	0.000349359207765867	0.00309145534251641
MANI111411	2.18090311962955	5.08444550065015	0.000358680400490813	0.00316970036161374
MANI14207	1.49858308747468	6.53978419255509	0.000365265630340673	0.00322359094296655
MANI203	-1.00893125085064	8.2320122659813	0.000372591000267897	0.00328386129264076
MANI15597	-1.11256843656446	7.58491019957195	0.000376038211528613	0.00330983633259027
MANI110074	2.63063492938264	4.76943636850935	0.000385514475461462	0.0033887387955902
MANI3382	-1.17344047853042	7.18978503561818	0.000386639750721405	0.00339412269234082
MANI26060	2.82988908691949	5.40518573161946	0.000392385574970924	0.00344000015991066
MANI22014	-1.1304249859348	7.72018237975138	0.000393259408836617	0.00344310056493329
MANI26463	1.29821086838092	6.68038171794759	0.00039576200058341	0.00346043419004173
MANI1796	-1.89143995762888	5.74701164112226	0.000396727084967908	0.00346429627361818
MANI3625	1.12709527910543	7.6962749459955	0.000408638969030772	0.00356361177340537
MANI400	-1.37932574651714	6.63924597649295	0.000411145419054966	0.00358075201148002
MANI3351	-0.999535050458458	8.65507906840171	0.000413082667797264	0.00359289642332469
MANI24234	-1.56076302692519	6.04742185244518	0.000415222026318638	0.00360676455669693
MANI4447	-1.75702124693718	6.15780185053789	0.000420783208518777	0.00365028054677036
MANI4599	-1.89213038112196	6.05205852294834	0.000423080734181785	0.00366063410995083
MANI647	1.19250187436622	7.20816204614016	0.000423082806181052	0.00366063410995083
MANI5981	-2.57250962342947	4.7973725891241	0.000424975779470273	0.00367221238161063
MANI10812	-1.21662712445268	7.22872655350508	0.000427827375138555	0.00369203311087627
MANI18414	1.20217135799446	7.38655453146015	0.000429122981762823	0.00369839194829183
MANI23194	-1.14495549974604	7.89705826215783	0.000432446478227139	0.00372218886786142
MANI10759	-0.926938079300965	8.87697347815262	0.000435641670622158	0.00374482106214034
MANI24026	-1.38575163116453	7.01908341285869	0.000438924182411612	0.0037681441807814
MANI30173	-1.08692191070545	7.89645578199767	0.000440607701952466	0.0037776973824137
MANI23749	1.10481808009641	7.39526866010917	0.00044163469805436	0.0037816042256427
MANI22315	-2.13639634015261	5.1408146913566	0.000449859463098886	0.00384705398740507
MANI23635	-1.12106061960465	7.81448754893061	0.000451289376359178	0.00385430242854374
MANI11666	1.20938770621896	7.24508016309145	0.000452134729237104	0.00385654609899535
MANI10299	-2.2173192284067	5.39985653497358	0.000456053720045605	0.00388496727539493
MANI20571	1.08170419731544	7.72112504915713	0.000458519616927854	0.00390095288489134
MANI5240	-2.10563981429806	5.39679993959435	0.000463861469793272	0.00394133384924476
MANI11400	1.29438726297953	6.7773859600593	0.000474781972299822	0.00402786074928725
MANI24774	1.17047886973012	7.09988856248396	0.000475262010151585	0.00402786074928725
MANI11322	1.18052594449465	11.485671226392	0.000476380745483793	0.00402875065368416
MANI4282	1.37363469050826	6.77159720865549	0.000476584342322813	0.00402875065368416
MANI11602	-1.55421428282595	6.3577538005435	0.000478286819610089	0.00403798527933569
MANI10399	-2.6680607830955	4.86429345492297	0.000482020849604756	0.00406432611915144
MANI21789	1.41919974819283	6.67005480045504	0.000485875754112791	0.0040916178326623
MANI12157	-0.97671921306804	8.1170518150572	0.000487693709762468	0.00410170859582945
MANI16462	1.33084140991703	6.8798704335199	0.000489164410676706	0.00410885689628061
MANI26778	1.09774139029097	7.5526834160564	0.00049262171679689	0.00413265290681701
MANI11787	-1.4634053598873	6.3402741959065	0.000496582747297376	0.00416060911944472
MANI5434	-2.04448796694763	5.97698868285743	0.000502017170442299	0.00420082383205762
MANI6181	5.75771336782643	3.94861781010583	0.000503993225576542	0.00421203429304435
MANI15700	1.0919979497025	7.52852420781624	0.000505944063558033	0.00421831531190663
MANI5253	-1.74966732522806	6.51853709123826	0.000506019392303046	0.00421831531190663
MANI24300	1.27173355801589	8.11172992422545	0.000516157406346486	0.00429741619195898
MANI7355	2.08357634376601	5.33554506344543	0.000517807259947142	0.00430573649948509
MANI23094	0.978535435406713	8.17487151151547	0.000524094230544155	0.0043525466900524
MANI4168	1.39092479135188	6.72750328285076	0.000529306699758649	0.00438904916895898
MANI16056	-3.18879183883174	4.50028372161525	0.000529815725335886	0.00438904916895898
MANI3913	-1.02024286024599	8.33276889342792	0.000531196312262644	0.00439379069076922
MANI11849	-0.943767707100513	9.33524934667951	0.000531715718885956	0.00439379069076922
MANI30048	1.19261486833698	8.90694894660088	0.000535709073833968	0.0044212697751958
MANI18538	-1.56408523947173	6.25052137110218	0.000550229224190792	0.00453545110201601
MANI4893	1.35988377095986	7.10209213069463	0.000552366698664185	0.00454740693838089
MANI111812	1.24653785409574	6.79831697710094	0.000559661994533393	0.00460174253641805
MANI18159	2.83898602420672	4.60374000838523	0.000560679274061001	0.00460208822424083
MANI17146	1.50132852663967	6.10695377429422	0.000561094605977089	0.00460208822424083
MANI1848	1.31315457775631	6.66989586001947	0.000563504272882946	0.00461613215620324
MANI20557	1.03073059162607	7.77219632500669	0.000577036663763974	0.00472040298564819
MANI9065	-2.93905852891809	4.76438386414189	0.000577659226223754	0.00472040298564819
MANI24270	-1.86308009476842	5.47831763892857	0.000579427196164191	0.0047260482427419
MANI23499	-1.07658896659965	8.53042416349738	0.000579927291903548	0.0047260482427419
MANI21239	2.56305300024162	5.33690167086478	0.000580492101729742	0.0047260482427419
MANI9172	0.892648277009313	8.77751024659193	0.000588534463361969	0.00478416989058752
MANI121412	-2.39371851311281	4.89467585053651	0.000589076667295488	0.00478416989058752
MANI17767	1.54674873545793	6.06691563013606	0.000598199555059858	0.00485230742027108
MANI3418	-1.81869558642374	5.5749065434033	0.000601643203431563	0.00487426727480234
MANI455	-1.7944481274606	5.64147212079423	0.000603026891739872	0.00487950488560662
MANI14948	-1.84405600276807	5.71270723525604	0.00060463674872775	0.00488655755778874
MANI9470	-0.961888899382143	8.43289721312633	0.00061676304230899	0.0049784811915161
MANI120838	1.51946980076903	6.13153001627915	0.000620955934816612	0.0050062208679064
MANI5125	-1.65382369173847	6.02800861952006	0.000624228396533843	0.00502648145578772
MANI7472	-1.59233207579315	6.01637822313731	0.000625549665008995	0.00503100028273942
MANI7029	-2.51778169009668	4.76005471623641	0.000626952686945892	0.00503616484817337
MANI27098	1.78217612804546	5.85265294022106	0.000642834504129628	0.00515748070646546
MANI13832	2.41838503142207	4.87324357681645	0.000646169547465239	0.00517796154318694
MANI7419	0.914970156949367	8.67205663549704	0.000647367428649863	0.00518128779955677
MANI7906	-0.993432737611986	8.46390135593065	0.000666218970509172	0.00532572870265726
MANI23207	1.33563113928288	6.83091332878437	0.000669115103489289	0.00534242806995851
MANI10251	0.997560241743535	9.52707956153135	0.000670480417877074	0.00534687938063657
MANI16896	0.963916513009412	8.36531676147773	0.000676625670444634	0.00538939267469679
MANI17766	-1.48249102958875	6.20732235165901	0.000693866250581993	0.0055153131226444
MANI8275	0.978457348340848	8.39515856938749	0.000694101198241847	0.0055153131226444
MANI13745	-1.78672776895006	5.60776790650144	0.000705795306360817	0.00559786864877001
MANI17225	-1.33582568588263	6.63922112196153	0.000706182251355637	0.00559786864877001
MANI111059	-2.53305705027128	4.76748918749971	0.000718854460284711	0.00568607686407941
MANI14694	0.948910256356049	8.10872537455904	0.000719028000488664	0.00568607686407941
MANI1173	-1.52883277309827	6.56495103363761	0.000724153247801768	0.00571977368400943
MANI11687	-1.31950416774868	6.54605919742455	0.000725776682916681	0.00572576384293863
MANI13080	0.989388517384491	7.84443276240407	0.000733312781541794	0.00577833012026802
MANI15464	1.15732520955215	7.79654120871895	0.000742359493946676	0.005842660511811
MANI7084	-1.55860983664059	5.90673151128911	0.000747307040329383	0.00587461437047528
MANI114972	-1.3796420964179	6.30370056688221	0.00075285508693518	0.0059097615629891
MANI12455	-1.0333779395109	8.1099029631574	0.000753563795008733	0.0059097615629891
MANI116455	-0.85978052304543	10.0075243194058	0.000789958736136827	0.00618785428933688
MANI109648	1.72569292116294	6.26346721950606	0.000792291399373534	0.00619879051117425
MANI119883	2.60637308296541	4.74138857058082	0.000794758044854484	0.00621074793257595
MANI16336	-1.95878294526622	5.47099393950352	0.000798994744409351	0.00623649317599704
MANI8350	1.00381850237243	7.93350313910697	0.000813916682414684	0.00634548235677596
MANI14866	0.901741185641494	8.56656263316881	0.000833937853164959	0.00648116660840933
MANI24165	0.880426073730492	9.73568227847538	0.000834033672993607	0.00648116660840933
MANI16357	-2.23096425480242	5.17586843842993	0.000834258037523001	0.00648116660840933
MANI22080	-1.27695207874598	6.66836670626039	0.000851887067103706	0.00661036400604857
MANI13111	0.998140519025075	8.76047960536986	0.000866439124586457	0.00671541049840487
MANI27060	-1.53289306375407	6.01776175491771	0.000871337603711594	0.0067454778935287
MANI103	1.24464960806567	6.911494274749	0.000873062425045404	0.0067509348030088
MANI11937	-2.30133733286146	4.83188695453671	0.000878026346048463	0.00677456631891823
MANI3617	-1.38082752235356	6.64251655814531	0.00087816556906358	0.00677456631891823
MANI2259	-1.276086772131	6.89849986483843	0.000880340797538422	0.00678344090675997
MANI20612	0.776285687838555	10.859677546035	0.000884961047152648	0.00681111298965509
MANI24224	1.25593555758586	6.93655868657084	0.000892046733650403	0.00685767401862023
MANI20169	2.19356889262959	5.09955964476765	0.000895563035480039	0.00687671894645287
MANI19335	-1.73683222526059	5.7592617876489	0.000906662665021824	0.00695388201596692
MANI2148	-2.37044380132797	5.35846250112037	0.000909847113100939	0.00697022921483231
MANI2768	-1.31238333238755	6.87497848947257	0.000912225443361413	0.0069803701845193
MANI15905	1.3382124103383	6.4418072980386	0.00091518476529966	0.00699492836203054
MANI11201	-1.5694637583726	5.83442427880786	0.000930967419964116	0.00710735104122547
MANI14530	-1.08324384243966	7.19103074257008	0.000934664304329072	0.00712617281923223
MANI7281	-2.93384135141757	4.7826431415883	0.000935586067368606	0.00712617281923223
MANI1298	1.52420920736939	6.60711512630772	0.000947133106192656	0.00720583221826343
MANI3557	1.21731016402666	7.02658904016637	0.000957720918482019	0.00727801924159872
MANI13909	2.01115628065747	5.27848574689802	0.000959700627713932	0.00728470006288821
MANI1545	0.963725708010626	8.29597741874315	0.00097087505010825	0.00736107898816324
MANI18804	-1.60515404434163	5.87967047321508	0.00101041512151434	0.00765210261934033
MANI20119	-1.08357830214406	8.85199576574837	0.00101743666520762	0.00769647232801056
MANI8329	-2.71159919220536	4.60686123072335	0.00101901352729793	0.00769960106984592
MANI8966	-1.72656303704156	5.51176161787994	0.00102187967681095	0.00771067972789951
MANI20461	-1.50432635995689	6.27324866088576	0.00102280960886777	0.00771067972789951
MANI16377	-1.62649308788822	5.90635461855053	0.00102950478888465	0.00775232331925767
MANI12094	2.02072226671012	5.27673787995351	0.00103286966260518	0.0077688230645269
MANI22582	-1.94750843941519	5.39102037326475	0.0010574409894845	0.00794461056685344
MANI13241	1.00968754189249	8.51364416747751	0.00105922511995097	0.00794899214167287
MANI21664	2.460759294805	5.48190056961829	0.0010616399274655	0.00794923285381023
MANI22337	-1.62177778688959	5.97624567216097	0.00106285868148185	0.00794923285381023
MANI18598	-1.28344695556784	6.69512506866272	0.00106286011113795	0.00794923285381023
MANI26732	-1.45181711397951	6.1753786801545	0.00107854429389269	0.00805498824077581
MANI7540	0.880612517458779	12.2991584004387	0.00107943413953288	0.00805498824077581
MANI19165	-1.97177451207015	5.34255231069437	0.00108575608694433	0.00809304002194204
MANI486	-1.50369552173379	6.45789756088897	0.00108886503840629	0.00810708401486078
MANI17964	-0.857604675280608	9.86884841026142	0.00109225483303205	0.00811896779260679
MANI2103	-2.27111719254508	5.77142601362701	0.00109324777686144	0.00811896779260679
MANI11050	-2.44567148995137	4.97009794723458	0.00109414099879215	0.00811896779260679
MANI13117	-1.9204415705126	5.65936098550641	0.00109769350946293	0.0081346776915691
MANI19675	1.02139420040688	9.73711137135245	0.00109936512610379	0.0081346776915691
MANI3203	-1.03799789859891	7.3198710608406	0.00109994508746855	0.0081346776915691
MANI19102	-2.06032741833333	5.07625372820272	0.00110889398187575	0.00819170677012899
MANI29794	2.2180892427225	4.94054739574719	0.00111027308476807	0.00819275088972117
MANI10263	-1.03891543964407	7.31459680253558	0.00111190325746831	0.00819564327525915
MANI20222	-0.996631459772832	8.59014771167237	0.00111387538322358	0.00820104689828352
MANI11172	-2.22100523743656	4.97218964237416	0.0011252365912406	0.00827548999713505
MANI2137	2.05794668219892	5.3181282152211	0.00112693822179126	0.00827880587129449
MANI23403	1.06274704056925	7.3456978289972	0.00113388036190642	0.00831457612948537
MANI28047	-1.28366670936436	6.71206702330727	0.00113448956454886	0.00831457612948537
MANI17710	-1.3322047960198	6.41024789243332	0.00113557589077727	0.00831457612948537
MANI10527	-2.27414587419925	5.06133617479848	0.00114107359489151	0.00834559792772035
MANI3086	-1.55124716837286	6.03985882953662	0.00115300931207793	0.00842358569165987
MANI13759	1.6099484369111	5.6347635163139	0.0011573574071308	0.00844602941322908
MANI14616	1.244773775484	6.67302143669518	0.00115986573992393	0.00845501248078907
MANI3094	-1.17560631935613	6.69677656808142	0.00119429187652104	0.00869638936269832
MANI8648	-1.78585803858	5.78346151413344	0.00120220916713661	0.00874442030470026
MANI25829	-1.96015163023191	5.17306293167637	0.00122850024926159	0.008925843194141
MANI17417	0.792959806663897	10.428299406784	0.00123343505346543	0.00895187129263998
MANI8024	1.23988976376863	6.63819073751031	0.00123642756306084	0.00895464121248902
MANI2466	-1.19255539575372	7.828567000406	0.00123652244571914	0.00895464121248902
MANI20507	-1.87047718204809	5.5214745836693	0.00126526573533737	0.00915278022098146
MANI7469	-1.12187989586778	6.93632189301015	0.00127072072143326	0.00918220573708158
MANI24244	-1.00195538259414	8.49561890837121	0.00127614108537324	0.00921131716912264
MANI114660	-2.32863058913761	4.88350195235499	0.0012783043874037	0.00921688098063737
MANI25789	-1.43361842181091	6.16126174971707	0.00128068590407622	0.00922400435155661
MANI17084	-1.57372998045121	5.91805091550336	0.00130868027744312	0.00941538560477824
MANI18009	1.01474332898789	7.56005805055037	0.00131868946694054	0.00947071961543736
MANI6569	-1.13872551879246	7.02311667026139	0.00131923303904415	0.00947071961543736
MANI11327	-1.55186057872215	5.83332660749591	0.00132114824806593	0.00947419312453781
MANI1375	1.06648382912519	7.37859862329972	0.00133089764104213	0.00953377866456477
MANI27263	-0.758200525051237	13.3756834775882	0.00136368236980404	0.00974958967523315
MANI1449	-1.88969380936909	5.36210068057893	0.00136397039420847	0.00974958967523315
MANI24780	-2.12667165968185	5.1153016197922	0.0013691331291241	0.00977593547105976
MANI117369	1.02557544215844	7.47781803041951	0.00137512364590042	0.00980812867695569
MANI4039	1.37143686383712	6.17666451200182	0.00139920286628448	0.009960479304771
MANI587	0.91235640137394	9.83904301808805	0.00139949323967926	0.009960479304771
MANI23513	0.885892041101792	8.28448624074749	0.00141570260720991	0.01006502208069
MANI24130	0.926188642421588	7.89357813143939	0.00143488801174079	0.0101848637403234
MANI9608	0.962355187372522	7.71255795957043	0.00143563648129955	0.0101848637403234
MANI24276	0.8992110704468	9.43073759769973	0.00143870443461891	0.0101957009130006
MANI29489	1.15097233349742	6.71898132949047	0.00144386336752958	0.0102213172509928
MANI10315	-0.929920561972489	9.40541281363762	0.00144936139682861	0.0102492768008639
MANI9461	-1.05463717313829	9.13626234407125	0.00146063233633362	0.0103146343592804
MANI12331	-1.71446970006462	5.66064286448803	0.0014617203548882	0.0103146343592804
MANI23561	1.33146514220404	6.2136949069628	0.00150354316962653	0.0105909560418188
MANI11797	1.08948994478347	8.00125383841151	0.00150407896650698	0.0105909560418188
MANI20007	-1.5025066417642	5.858497482154	0.00150960120501179	0.0106185445015654
MANI20613	0.996706216308614	9.8868577019144	0.00153995086985559	0.0108109946591917
MANI17558	-1.07649879371197	7.28583759331152	0.00154022782348055	0.0108109946591917
MANI21222	-1.10679212218128	6.85944193928451	0.00155542269656179	0.0109060835048119
MANI23278	1.24556027980749	6.58837055708894	0.00156570627164771	0.0109665712296679
MANI11276	1.98941200869898	5.26816160156006	0.00157899445037472	0.0110467569980251
MANI19346	-0.841429462970304	9.14302261701026	0.00158080727443432	0.0110467569980251
MANI14396	-1.02534140489928	7.31648412695673	0.00158254880838765	0.0110467569980251
MANI21112	1.8791331681964	5.6608858468643	0.00158383024492004	0.0110467569980251
MANI111171	1.14603533260595	7.42912005194466	0.00162153479382522	0.0112978303161359
MANI19955	-1.42354009894888	6.10354515399782	0.0016382538844543	0.0114023159423796
MANI12224	-2.07075682517877	5.08085119485566	0.00165455386370175	0.0114998748154952
MANI13612	-1.74310325144202	6.25861619695308	0.00165574568653376	0.0114998748154952
MANI20136	-2.20965488788882	4.80462616882233	0.00165890692414633	0.0115097535963569
MANI11614	0.861526412266454	9.03866516968028	0.00167029563526006	0.0115736908278424
MANI14716	1.35184183559648	6.21952654718976	0.00167161934301516	0.0115736908278424
MANI2184	-2.14484038236277	4.97706791928674	0.00167763012383751	0.0116031701041594
MANI24035	-0.778932310215216	9.65371615568885	0.00169736885213451	0.0117274367769085
MANI26735	1.31544272588284	6.91199192178234	0.00170037675497336	0.0117359684475169
MANI21807	0.875494415676322	8.11592055195849	0.00170639229251654	0.0117652193585073
MANI2400	1.53343429745813	6.14729644586986	0.00170897806519275	0.0117707864864837
MANI13156	1.0370931054832	7.24613800721782	0.00171426308505513	0.0117949140956132
MANI4204	0.891652787040101	8.09223753265287	0.00173943809622159	0.0119557017226279
MANI4763	-1.81244735889914	5.56019742621664	0.00174557854025622	0.0119779976125882
MANI3363	1.01741546349818	7.66547129412717	0.00174630120805977	0.0119779976125882
MANI8253	-1.24551580452297	6.53521818142418	0.00174987839260067	0.0119901087791137
MANI23989	1.28233328516225	6.31769367419727	0.00175259760723969	0.0119963221947462
MANI20867	-2.39550558306698	4.67721271972449	0.00176369155736051	0.0120597876220757
MANI18037	-1.03853789228346	8.15352536517123	0.00176858145566781	0.0120807437100777
MANI28767	1.59564753158203	5.53597588605437	0.00179333663026502	0.0122372115007465
MANI24921	1.21755258214364	7.20613249191314	0.00179818932344649	0.0122576880863978
MANI15512	-2.18630893562942	4.75573071911923	0.00180561053268934	0.0122956132879328
MANI16811	-1.61420490766663	5.53102157845757	0.00181403481331905	0.0123402841000604
MANI121961	1.35802071477309	6.07831874483691	0.0018232303593949	0.0123901044649228
MANI3505	-1.69841991727927	5.70241236936591	0.00182919080959126	0.0124178604807021
MANI16516	0.912647778502721	8.01580560628745	0.00183501316817698	0.0124446231149216
MANI10337	1.08843170363619	6.8984296105809	0.00184887424155212	0.0125257918166157
MANI14969	0.830648993789865	9.30175605659128	0.00186158849106531	0.0125990329471997
MANI2098	0.921346854268837	7.83917396163299	0.00186940341965434	0.0126390002397263
MANI5659	2.6594212514237	4.76168411127404	0.00188450598681929	0.0127281072722009
MANI117353	1.8212791409656	5.25753759631103	0.0018994046832549	0.012815657083042
MANI8246	-1.21339423774759	6.64075098913433	0.00190224091837775	0.012821723664707
MANI20151	0.86937140946973	8.65818352177036	0.00191820035426155	0.0129161425685221
MANI8553	1.36232783824925	6.1743762070186	0.00192274590255742	0.0129335926108003
MANI115039	-0.988995565463884	7.56070083908377	0.00193044690782871	0.0129722112516937
MANI21227	0.937855093532706	10.7023805982139	0.00198917534631837	0.0133532977862894
MANI3843	-1.83284127775812	5.23513558948155	0.00202248686229515	0.0135526846405954
MANI8658	0.872638051959674	8.54631355266305	0.00202297211435387	0.0135526846405954
MANI18941	-0.950587088472641	9.25078795944089	0.00204188899467042	0.0136603873400255
MANI29942	1.23944381387454	6.33770379051476	0.00204317623003856	0.0136603873400255
MANI1404	-1.37011460451784	6.07961661404166	0.00204689257266091	0.0136714247612942
MANI28195	-1.2347114542231	6.95804820736445	0.00205336852882763	0.013700853117248
MANI9205	1.19942743167859	6.50145087820655	0.00206785692844832	0.0137836304223559
MANI15592	1.67109080845298	6.44712666216829	0.00207139642415841	0.013793332929079
MANI10019	-1.14829887131692	6.77614023218839	0.0020811322079412	0.0138442352606661
MANI4487	0.873635393596153	8.09179374153033	0.0020966509502946	0.013933466506024
MANI24001	-1.93299679824008	4.97445466766717	0.00210745201730518	0.0139911984980371
MANI121801	-1.58173405483817	5.85481513129799	0.00211351479299898	0.0140173891932468
MANI19155	-1.33475592639171	7.89660783752234	0.00213955673434144	0.0141759019265325
MANI8602	-1.14804232905652	6.58109227819712	0.00214535725252857	0.0142001196544866
MANI22170	1.85125649439684	5.16529195643795	0.00216229399148486	0.0142979260036346
MANI14990	1.31940163345041	6.26048327796238	0.00216764072467741	0.0143189760046305
MANI18098	-0.878140114983567	8.04430449266563	0.00219915634436927	0.0145126778099503
MANI4549	0.885286590519126	7.89557878702028	0.00222441062392066	0.0146514884083071
MANI29958	0.91893202675992	7.63273147316508	0.00222591086823434	0.0146514884083071
MANI23119	-1.05298384252382	7.08334958544467	0.00222683144564994	0.0146514884083071
MANI5616	0.932079713448212	8.20004501628593	0.00224705635399537	0.0147698768690123
MANI18687	0.788589391534736	9.27161663034164	0.00227035611166197	0.0149082213324311
MANI8286	0.833833638696256	9.56961006216709	0.0022880249537603	0.0150093529920113
MANI15928	-1.29016602941014	6.95691739962397	0.00229336297411362	0.0150294747778792
MANI12672	-1.505523403247	5.90460705083224	0.0023058406400882	0.0150962998978673
MANI6286	1.04743193425889	6.86153440583397	0.00231143632200319	0.0151166681537192
MANI15306	1.38899831428386	6.21656885085348	0.00231351938959322	0.0151166681537192
MANI10818	1.30560330624055	6.22720362042272	0.00231631029203903	0.0151199781291976
MANI16460	-1.58095119533202	5.50894121813538	0.00232670233193994	0.0151719155070947
MANI18650	1.30454750498137	6.33119242954774	0.00232928804499318	0.0151719155070947
MANI30156	2.6620786486842	4.50496729836089	0.00233114338581589	0.0151719155070947
MANI21594	-1.6214914024352	5.5948916893591	0.00233661901941937	0.0151926142333367
MANI4162	-1.25690675624353	6.34190294675504	0.00235670796708119	0.0152990313267189
MANI19441	-1.5193031724752	5.63878549461953	0.00235760869515837	0.0152990313267189
MANI25450	-1.43333921127899	6.10924921511075	0.0024001233848613	0.0155596637457365
MANI116461	1.16576962523845	7.30902899737537	0.00240643919728589	0.0155853434900541
MANI3176	1.70955763326923	5.4242023868217	0.00241597970577107	0.0156318374120222
MANI11398	1.3787771023738	5.97652640487249	0.00243079325246785	0.0157123247442233
MANI1518	1.47901152709642	6.57105980689586	0.0024339313556625	0.0157172601396391
MANI18311	-1.3781963760565	6.03019003526492	0.00244397971542605	0.0157667658249562
MANI16404	1.091571161404	6.73591628000533	0.00245440026854223	0.0158185738826495
MANI13663	-0.833061491036751	8.62432180039951	0.00245722718595651	0.0158213878831188
MANI9277	-2.3225087013183	4.6425207046191	0.00246461352201279	0.0158535246862999
MANI28954	1.36219503013742	6.22306105928561	0.00247180364548249	0.0158843381839307
MANI12279	1.18747913734415	6.33891380924294	0.00247695911651956	0.0159020294784122
MANI20209	-2.5666760204959	4.51145747807516	0.0024908087728613	0.0159754489026831
MANI10283	-2.32960285484237	4.64761493940863	0.00251268539739676	0.0161001593856429
MANI610	-1.37306672375276	5.97010551356639	0.00252032385373795	0.0161334850946726
MANI121755	1.08889232802514	8.03096093363187	0.00252343440842543	0.0161377897095342
MANI111607	-1.73898112399003	5.54751150874615	0.00252589526781346	0.0161379351135688
MANI4348	0.980271818408402	8.46775585727409	0.00253561908960223	0.0161764112932176
MANI15600	1.16352261186865	6.56883339091613	0.00253680539694212	0.0161764112932176
MANI5570	1.78240722703179	5.49270101723418	0.00255110735033834	0.0162519533704422
MANI118759	1.02860155340662	7.42516029311931	0.00260576227038856	0.0165841735266364
MANI113457	2.31445110253484	4.78799546022947	0.00264077705741221	0.0167908773708083
MANI3761	1.60877164691615	5.54055221907049	0.00264863362644971	0.0168229455233095
MANI111677	-2.04949988824804	4.86153316163478	0.00265318366552476	0.0168229455233095
MANI24638	-1.15097300307817	7.08191786952628	0.0026534454035859	0.0168229455233095
MANI22941	-1.43311426226102	5.74339179775821	0.00266535820742753	0.0168823023683855
MANI14147	1.16104262319035	6.59196047919519	0.00270872641630362	0.0171405928771641
MANI112535	-1.99628071515978	5.21082451340721	0.00274051742446949	0.0173252004131457
MANI10730	-1.73997946818209	5.28235749375539	0.00275625857019217	0.0174042980299201
MANI2092	-0.889317783786194	7.84487545896355	0.00276089637235557	0.0174042980299201
MANI27585	-1.3619968041594	6.26968576375258	0.00276091749983624	0.0174042980299201
MANI1731	0.734247361921576	9.563751535283	0.00279498795701967	0.0175960580011071
MANI1044	1.17414534717018	6.53032018496321	0.0027966540288812	0.0175960580011071
MANI13439	1.19535634039325	6.35001074965926	0.00281042137262051	0.0176658870516383
MANI10519	-0.866020962233074	7.89884576372355	0.00283195857598133	0.0177843774330364
MANI19532	0.840799133076982	9.63188713881735	0.00284522983666593	0.0178507832122197
MANI27320	-1.65247513730157	5.57952346309215	0.00287724853507521	0.018034572020514
MANI16566	-1.5735867119062	5.74902806298899	0.00289305790157041	0.0181165092246874
MANI11615	-0.763653848780662	10.8566914619606	0.00289660194422838	0.0181215579100639
MANI24487	1.17290761371135	7.14528667607359	0.00290360482961025	0.0181482156441834
MANI12153	-1.65690506864369	5.53316311055491	0.00290652201016282	0.0181493105521393
MANI117391	-2.00249087668327	4.87856344125316	0.00293930598349465	0.018336726017673
MANI3991	1.27623767855001	7.38540227258252	0.00294649777613678	0.0183642832205738
MANI19240	1.33980250366754	5.88572992459997	0.00295426154935989	0.0183953501366069
MANI10908	-1.42635492132877	5.89352471457078	0.00297297493487242	0.018474142282655
MANI12143	-1.22390437925328	6.64001777371001	0.00297320052900915	0.018474142282655
MANI21560	1.93271628836321	5.36209548961369	0.00297528866495094	0.018474142282655
MANI28798	2.8955692175465	4.24983972565096	0.00298503431799969	0.0185172841151265
MANI24184	-0.874036092911919	8.13164865198626	0.0030050359824705	0.0186103023388336
MANI14459	1.58950724544932	5.34099861777811	0.00300565239465374	0.0186103023388336
MANI20374	2.36196691749109	4.59786039263799	0.00301338121464555	0.0186407198689149
MANI3627	0.949807663273706	7.78416734555261	0.00301945863828186	0.0186608746281864
MANI4329	-1.0388960853181	6.86954801794437	0.00305692391538484	0.0188656217948352
MANI10594	-1.89864074583052	4.98084866750933	0.00305828859130657	0.0188656217948352
MANI11378	-1.41147022249785	6.34221285720437	0.00306307081616862	0.0188775286147301
MANI4899	0.790525963319471	8.88456099573885	0.00308857185220166	0.0190074475136662
MANI24800	-1.12903993278823	6.60983336182408	0.00308989477635667	0.0190074475136662
MANI22955	-1.3192810659391	6.19651523834936	0.00311649854524415	0.0191532997873455
MANI16722	-1.56195870309424	5.87661565859326	0.00312877964061748	0.0192109391848303
MANI10482	-1.73268638213264	5.2896974186781	0.00316495486417706	0.0194150474939648
MANI20757	1.35962759730974	5.84041640943038	0.0031729076723266	0.0194458110028979
MANI2457	-1.50761970951992	5.75237089047632	0.00319325922352297	0.0195370881579349
MANI177	1.14139407014736	7.01923573135666	0.00319370439445318	0.0195370881579349
MANI13671	-0.772051589931814	8.64535295677113	0.00321421169444205	0.0196443833845909
MANI5887	-1.07945522806393	6.73885790818599	0.00325691413236213	0.0198870061274031
MANI14618	-1.17708702522139	6.34028052345835	0.00326715842330079	0.0199311719850949
MANI1481	-0.717729619195438	10.0111952430039	0.00329757562560772	0.0200889760732351
MANI113593	-0.804895409713343	8.2834619237351	0.00329909608575413	0.0200889760732351
MANI1549	2.94426326766051	4.27825794187506	0.00331792981254523	0.020185089548931
MANI117504	0.786249338505724	8.81479537740026	0.00334703017684379	0.0203434276772535
MANI22637	-0.836366518577964	9.09847628133293	0.00339097709282059	0.0205916306214491
MANI8869	0.983166833664416	7.21504325228321	0.00340067855062783	0.0206316144148539
MANI24706	1.20186039037079	6.34029877042785	0.00340746206840602	0.0206538383065746
MANI6050	-1.21552068027471	6.31741767353455	0.00344273716891516	0.0208485611354524
MANI858	-1.12495666332803	6.76450755266085	0.00347968127386649	0.0210135070177069
MANI12347	1.96212253760257	5.44140323481512	0.0034818553708891	0.0210135070177069
MANI10228	-2.15672279370557	4.72233366066597	0.0034823459851215	0.0210135070177069
MANI23193	-0.933845307541442	7.48856864562618	0.00348267369669503	0.0210135070177069
MANI16992	-1.63827317694578	5.32642878307016	0.0035235954029187	0.0212250532830885
MANI110658	1.04273674139011	7.96345261396894	0.00352414768969848	0.0212250532830885
MANI9069	-1.08032843637648	6.6344037486207	0.00353048062122047	0.0212438647562348
MANI111479	1.03402643169157	6.96455270899068	0.00353772938404781	0.0212681478592302
MANI3238	-1.18592990471002	10.1628713944468	0.00354934980328609	0.0213127939907857
MANI115042	1.02514382876964	8.06519785377826	0.00355447666823016	0.0213127939907857
MANI17970	1.48702020022561	5.70150044640106	0.00355481561653232	0.0213127939907857
MANI22957	-0.956465567475323	8.48642737633588	0.00356796713576965	0.0213631466001025
MANI8005	1.02221675423977	7.47751750200302	0.00356966915541825	0.0213631466001025
MANI9526	-2.02378802301884	5.06042260574979	0.00358068462280101	0.0214097123020053
MANI22150	-0.923523361754043	7.47716461766297	0.00361876151836422	0.0216178542328996
MANI9995	-1.04147113409606	7.14201779633862	0.00363030141752322	0.0216672363233419
MANI6611	0.999947704821494	7.08062531884344	0.00366225738047403	0.0218382717129348
MANI27050	-1.13557349935696	7.04126817654625	0.00371242391455155	0.0221174922506001
MANI17840	1.21859052450817	6.2746762514024	0.00373815529314027	0.0222507642853376
MANI29992	1.26587734966123	6.16330086990587	0.00375506650233382	0.0223313433773114
MANI19456	1.01831932172803	6.97562830281489	0.00376898632639285	0.0223940040344652
MANI16533	-1.42497651748817	5.93192789701231	0.00378240272669648	0.0224428179842106
MANI583	-2.42537468008749	4.72844179298698	0.00378398321051201	0.0224428179842106
MANI7753	0.734062342779869	9.22523761542634	0.00381729784897622	0.0226201382832351
MANI23553	1.00235428198614	6.86438621029623	0.00382758655748958	0.02266081880503
MANI1405	-1.18275322538534	6.2936788465162	0.00383723887868951	0.0226976623217568
MANI21288	1.21519473093102	7.18278464586985	0.00385092380477019	0.0227417159868341
MANI16079	-2.68191113868311	4.60774524270076	0.00385399991718723	0.0227417159868341
MANI14770	0.901359051535551	7.37188914492747	0.00385835777706676	0.0227417159868341
MANI23978	-0.888257930515415	8.04238714981709	0.00385842983127582	0.0227417159868341
MANI4572	1.4288198665619	6.04199235985872	0.0038672139155666	0.0227732107714727
MANI18046	-1.33788142857758	6.28156260702066	0.00387524106962537	0.0228001961243114
MANI17288	2.14274320570814	4.69129439141262	0.00390212819212126	0.0229379986710929
MANI3669	2.34546917843762	4.83158280094721	0.00391173141554543	0.022952907312556
MANI29996	1.52096253812939	5.639892288328	0.00391198908636401	0.022952907312556
MANI12375	-1.41273568079629	5.88648944521347	0.00391506758662574	0.022952907312556
MANI15069	0.772547435512143	9.58825027697753	0.00392589285446967	0.0229960042510927
MANI16409	-0.764680625547126	8.68212142077655	0.00393460417792979	0.0230187989762103
MANI25229	0.800600084377936	8.36808719789094	0.0039367397554117	0.0230187989762103
MANI28221	0.904090074241914	7.25102656398807	0.00394558464048252	0.0230501542236132
MANI6277	-0.908264979937964	8.06076367425542	0.00394923950085831	0.0230511607197365
MANI17708	1.7125978708708	5.69049920854855	0.00400861472815262	0.0233771109124601
MANI23080	-1.32064909463063	5.91461640319674	0.00403653299590073	0.02351920061608
MANI859	-1.00170240814623	9.0076691440592	0.00404896565685716	0.0235708915415458
MANI7740	1.15224495682852	6.56829641822052	0.0040609628658046	0.0236199588829179
MANI17752	-0.791336360511286	9.43356473403972	0.0040833974824816	0.0237295943253255
MANI18832	1.90835177947446	5.06820208441708	0.00409595529408146	0.0237816913083554
MANI18879	-1.36738516605401	5.83486533949883	0.00410692415614542	0.0238244793948524
MANI13154	-1.30294391164296	5.93446072519671	0.00414128450235582	0.0239767296211432
MANI23052	0.934968165229067	7.53546214478231	0.00414216897796439	0.0239767296211432
MANI20503	-1.69921446273487	5.13451929599028	0.00414403666514396	0.0239767296211432
MANI11441	1.10343998229008	6.84163187034277	0.00420843847897304	0.0242991029465618
MANI22539	-1.4301883499191	5.85889816385092	0.00420906279141786	0.0242991029465618
MANI9376	0.846045043927868	8.42614724629279	0.00421076765065817	0.0242991029465618
MANI23973	-1.31348620678691	6.83976645196856	0.00422046282578688	0.0243136765376832
MANI110071	1.03608680023514	7.05861126220338	0.00422063972530563	0.0243136765376832
MANI26133	-1.29933368143738	6.07185076649351	0.00423591609576289	0.0243804596850909
MANI109582	0.816988755323812	8.41148879494666	0.00424599262078909	0.0244172242893162
MANI7222	0.990197201865291	7.17396598821938	0.00426008912768043	0.0244770225139902
MANI111400	1.37797407304201	6.29257303777556	0.0042700757948904	0.024486514071729
MANI110325	-1.0061121170627	6.9211859755009	0.00427201264426425	0.024486514071729
MANI27788	0.941841740570769	7.23543375034527	0.00427283936438238	0.024486514071729
MANI2782	-1.95517902395216	4.83506624745513	0.00428522165745262	0.0245362302341513
MANI15379	1.08306455766406	6.87851572777422	0.00429004361816226	0.0245426090826413
MANI30170	0.969029451113635	7.74213559208658	0.00429710007723152	0.0245617490597542
MANI4898	-1.9027297417772	4.97059280521607	0.00432013855448302	0.0246517113158838
MANI18585	1.07398455485301	7.51836497228463	0.0043202878269263	0.0246517113158838
MANI5119	-0.726984492664429	9.78763547043598	0.00433348511258375	0.024705717450639
MANI22641	1.12245777277224	6.64256319449972	0.00436510790311335	0.0248645862398513
MANI16766	0.976114713539533	6.93896112066082	0.0043848236255005	0.024955414941692
MANI20064	-1.44168879796664	6.29573109542047	0.00440087578873845	0.0250252550220445
MANI113089	1.41262202818021	6.07141206250947	0.00443021374512544	0.0251704590377556
MANI7850	-1.12865813639306	6.64830956048158	0.00444428219030949	0.0252287339774087
MANI7907	1.16270709863564	6.39672316515952	0.00449550789466393	0.0254976578875583
MANI7695	1.36962015737065	6.02131196850576	0.00451744344883039	0.0256001354347674
MANI22216	1.26325550851805	6.05182186221649	0.00454393912161189	0.0257282575243363
MANI18823	1.70049862688453	5.39344587024559	0.00456036917598662	0.0257992167315004
MANI2952	-1.46854179693332	5.97626208865943	0.00456954452234838	0.0258290479875525
MANI24159	0.720695971987703	10.0055352735139	0.00460755044930067	0.0260216522388406
MANI25822	-2.20338903339711	4.81533765624852	0.00462024451459392	0.0260710984161101
MANI115208	-1.85544092435262	4.94008514582794	0.00462462929636548	0.0260736127024217
MANI9800	-1.08985025417464	6.66212874557666	0.00465882222827531	0.0262440377267696
MANI114122	0.74812832265885	10.0949127009606	0.00466906249427578	0.0262660299724193
MANI17257	-0.696713680808644	9.91553758056246	0.00467066283087136	0.0262660299724193
MANI17379	-1.08489069400199	6.62870125445017	0.0047173288577866	0.0265059420285989
MANI114958	0.886278543737632	7.82234131801058	0.00475604960778268	0.0267008416911904
MANI16087	1.19379326932887	6.17107358369717	0.00477279275027353	0.0267721315373394
MANI121227	1.06825374492872	6.79686171930891	0.00480092873291003	0.0269071526529479
MANI3994	1.24302768187481	6.10011583436697	0.00482226899024682	0.0270038903946224
MANI20650	0.811395186217	8.10807325554419	0.00482780389771748	0.0270120321208724
MANI5483	0.676433280710315	10.0747507966459	0.00487893606818011	0.0272750657392603
MANI1866	0.983158009943262	7.09326879497993	0.00488828454939085	0.0273042661876945
MANI14296	-1.70474640769373	5.2839746986281	0.00489913746501249	0.027329067611626
MANI10300	-1.17535983883989	6.47569951947643	0.00490098251321953	0.027329067611626
MANI118641	1.82935188101173	5.26031229683876	0.00492593630187959	0.0274450945977618
MANI20142	0.997390124797432	7.02326798733617	0.00493598738750454	0.0274779651117684
MANI115567	2.81352701567187	4.1928239586055	0.00494378502922771	0.0274982463096288
MANI16775	-1.68986700235338	5.50439650432944	0.00496691663179012	0.0276037121627362
MANI18663	-0.96764218980304	7.07030647439464	0.00498570422042239	0.0276848793917582
MANI29862	1.56619306164175	5.32571243635456	0.00500502730640212	0.0277688815935253
MANI25650	-1.53860273172037	6.11462808653525	0.00502116572613559	0.0278350887280498
MANI24105	1.18789217072845	6.286618036734	0.00502640578368058	0.0278408199850893
MANI19794	1.2740373894493	5.95365343496581	0.00504089647231954	0.0278568894896579
MANI100	-1.45477744296766	5.40271912249073	0.00504133815284119	0.0278568894896579
MANI3919	1.42232910311622	5.51263416860452	0.00504193286124946	0.0278568894896579
MANI19725	-0.810380649012976	8.1309886179436	0.00506870025768281	0.0279657398715559
MANI7552	0.870037463994896	8.10480733073231	0.00507008427947834	0.0279657398715559
MANI28059	-1.13415967808589	7.08452215171746	0.00508168831354015	0.0280064071168378
MANI15013	0.788147471766585	7.97199070738966	0.00508595776792948	0.0280066176921175
MANI11359	1.36929220357512	5.91029803182616	0.00512859315724381	0.0282179202891079
MANI5626	1.20441567831822	6.30120919346617	0.00514383642375576	0.0282557608512884
MANI656	-0.864879140805155	8.66316417518369	0.00514400843417472	0.0282557608512884
MANI22255	1.10871689402456	6.36917077440802	0.00519250544742171	0.0284800068095725
MANI14189	0.927490120015107	7.48964262395827	0.00519343831683849	0.0284800068095725
MANI20258	-1.43967096095196	5.50408577764728	0.00521494043466733	0.0285742472988933
MANI9018	1.07280688701564	6.42408768936209	0.00525736604404828	0.0287828832469442
MANI24266	-1.81271996659892	4.89601812444427	0.00528111254293345	0.0288889949765921
MANI558	0.746839150146991	9.02092715293525	0.00528637519384297	0.0288939037225818
MANI10881	0.743851346948643	8.5186701522864	0.00531636172321237	0.0290338269355962
MANI18752	-0.932280111600301	7.32899293613613	0.005333376458864	0.0291027360108993
MANI2100	0.984124901459252	6.92887117471085	0.00533854342791481	0.0291069348841583
MANI110612	1.34995204910104	5.76206598367644	0.00536351049837436	0.029218992583325
MANI20445	-1.69830179903533	5.75241422141884	0.00537428982203492	0.0292536384309614
MANI20303	1.12301644711579	8.49595801935144	0.00539369471726102	0.0293351399618329
MANI14363	-1.60457338628543	5.19489259335624	0.00540009987391265	0.029345862943701
MANI16594	1.7758209211918	5.26551865647369	0.00542063871911959	0.029433312290281
MANI7569	-0.823438143817474	7.78891230611961	0.00544827694490175	0.0295591353264792
MANI111634	0.87602449455736	7.66928834196534	0.00545529747632303	0.02957298443553
MANI7123	-1.64823944599716	5.23427259252416	0.00547094340029931	0.029633530578217
MANI121697	-2.04336006473255	4.92105767530305	0.00550340908343106	0.0297850079503109
MANI18139	0.815776258457325	8.39143601522951	0.00556048067655397	0.0300692986912669
MANI3030	1.30600429602256	5.73479180897549	0.00559811909982551	0.0302481227116286
MANI12664	-2.13894634254369	5.10983559449021	0.00561829432483472	0.0303323736835897
MANI24123	-0.695049465343554	10.4083992823251	0.00566134796027236	0.0305399039519501
MANI111160	2.23336016880519	4.50952617579162	0.00569290784296697	0.0306732170174843
MANI18534	-0.828956687601762	7.70391907594244	0.00569532916067203	0.0306732170174843
MANI13386	0.916273764108679	7.4102161525709	0.00574077204869573	0.0308928212929407
MANI12032	-2.39448320705877	4.73432392748032	0.00578230638390211	0.0310910527660829
MANI23288	0.91387725131432	7.22039561988895	0.00579848599032437	0.031152742508082
MANI23243	1.06274506322386	6.94634741628895	0.00581286147846052	0.0312046473040796
MANI11921	-1.73836550888414	5.45550502475317	0.00588255211529153	0.031553170543853
MANI4807	-1.20157588477291	6.20347361656802	0.00589767078411275	0.0316086501376861
MANI22939	1.05504788847065	6.63060945500815	0.00597034465113128	0.0319480592299623
MANI4100	-0.797864517753776	8.07802536081566	0.00597065255589415	0.0319480592299623
MANI28472	1.34263505049404	5.61941842478923	0.00607794711859367	0.032495906282691
MANI3700	1.1331684783671	6.48342156987423	0.00609902148717483	0.0325822624887895
MANI28061	0.799049047416332	7.7611516186403	0.00610571968701606	0.032591740813193
MANI19252	-0.740438947317969	8.56431969075057	0.00611778153116012	0.0326298114059217
MANI15918	-0.98468365957253	7.9917637807515	0.0061668776668372	0.0328384405153531
MANI6858	1.26785552347513	5.8473340151268	0.00616699843372138	0.0328384405153531
MANI17992	-1.31648605091259	5.80103013557263	0.00617611354721198	0.0328384405153531
MANI30363	-0.97080539682686	8.16419007199973	0.00617674247493799	0.0328384405153531
MANI9721	-0.758343996160859	8.08789891160236	0.00618719148404662	0.0328675926427806
MANI110258	-1.19913340859474	6.03878482125763	0.00624418302111352	0.0331437429163997
MANI2164	-1.72866858280224	5.17832558556329	0.00625209085556113	0.0331591261001275
MANI26361	-1.35101994011378	5.86616413308343	0.00630871331084759	0.0334326448394717
MANI16272	1.32172186642785	5.86475345481029	0.00633668710592509	0.0335540255632945
MANI9280	1.05826974910161	6.75900570974056	0.00634656411260463	0.0335794627188889
MANI4647	-0.788639286374934	7.93393189988029	0.00636691083981124	0.0336602099430596
MANI12587	0.698807103518608	9.02104305543482	0.00638257989909408	0.0337161183975289
MANI17066	2.4675252088329	4.35689568967206	0.00640787186287072	0.0338010265519026
MANI115097	-1.25596589435953	6.04428647689265	0.00640886664490676	0.0338010265519026
MANI13172	2.08068224810201	4.64064618095808	0.0065069582046049	0.0342910480543629
MANI16128	0.906332246896223	7.7690793624341	0.00651726844049172	0.0343031172505985
MANI121048	-1.43244180321768	5.64118271476928	0.00651961346143722	0.0343031172505985
MANI304	-1.07597583533139	6.38548423406653	0.0065271465087556	0.0343154747747842
MANI17794	-0.975861409094231	6.74805381699301	0.00653594811016806	0.0343344766200019
MANI9414	-0.910230937380379	7.17226256871385	0.00656034072269782	0.0344352856808381
MANI16380	1.39834117737888	5.84376954900297	0.00657783304465077	0.0344955050796692
MANI117474	2.52630690839511	4.40172536024378	0.00658223642780212	0.0344955050796692
MANI13248	-1.22325126879253	6.30017774495136	0.00660765163958945	0.0345838505481133
MANI13549	0.872714073689662	7.27853097448043	0.00660954388024828	0.0345838505481133
MANI1809	1.49624826940043	5.65703100019639	0.00663791568105448	0.0347048687937595
MANI16948	0.959662712539413	6.83182813322339	0.00667697972113597	0.0348815538865027
MANI12472	0.801248323256218	7.92176011060518	0.00669709131564292	0.0349480284648762
MANI11828	1.39763991061991	5.41293838992742	0.00670026410665175	0.0349480284648762
MANI14981	-0.861247626984259	7.59759862053368	0.0067296905499718	0.0350738753939081
MANI20660	1.03335601016773	6.58352836550276	0.00674824888419942	0.0351429263292809
MANI29743	-1.06180031939235	6.3889846321535	0.00679732666434346	0.0353706801818313
MANI19540	1.45954929733508	6.47659029860903	0.00681064366365216	0.035412137006845
MANI21959	0.886990151723154	7.61826401204014	0.00681615992788589	0.0354130004416615
MANI10196	-0.751236382273419	9.46461224074232	0.00690324913184355	0.035837338042096
MANI8794	1.25565696700635	6.11915252473385	0.00693167352529122	0.0359566983259424
MANI1009	1.41366213371855	5.49664897404061	0.00696105532497401	0.0360808341393915
MANI9058	-1.03885568961295	6.63001631174874	0.00696805802567465	0.0360888701658376
MANI24140	1.23506158397669	6.12781504946975	0.00700970400766979	0.0362600994842037
MANI15340	0.968727452788953	7.05916588075383	0.00701207544036573	0.0362600994842037
MANI20807	1.51704183459336	5.39297490875896	0.00706595409793006	0.0365101874896167
MANI9357	1.01712376541386	7.6119390714113	0.00707509972355131	0.0365289275118457
MANI17376	0.846286981482139	7.30981939990094	0.00711577477267605	0.0367102986908361
MANI12437	0.829798896910742	7.66273347895742	0.00718246192275287	0.0370254793354371
MANI17326	-1.16262164320158	6.27741963510003	0.00721156429780863	0.0371465712740819
MANI25532	1.71228410148345	5.21408564344796	0.00733120863301842	0.0377334914012045
MANI23065	0.714834227044115	9.14132717414602	0.00734404514335203	0.0377599501013378
MANI20562	-0.878568376302388	7.20100050918928	0.0073477588352505	0.0377599501013378
MANI29347	1.00954206347244	7.18382175160864	0.00737599429092046	0.0378643461341892
MANI12884	-0.995952383889593	8.92986041895196	0.00737951450568123	0.0378643461341892
MANI5885	1.1533904078265	6.14977076033189	0.00743306326299067	0.0381010038084489
MANI7125	-2.03000898812456	4.67369016848006	0.0074371501617338	0.0381010038084489
MANI21152	0.980310286432916	7.4528353913592	0.00746507329967809	0.0382144780901541
MANI9086	0.810176736345335	8.92041668904877	0.00748092452595295	0.0382660273858443
MANI20379	1.23014377390466	6.21303198393023	0.00750095059430927	0.0383388355086742
MANI26901	1.49352922201339	5.95774438542185	0.0075509608492443	0.0385646681027377
MANI15917	1.34658468518894	5.96319894810566	0.00756446093979718	0.0386038295763435
MANI18499	0.692640837205856	9.01559265393431	0.00758648156076034	0.0386863801623056
MANI15756	1.18012043738347	6.05770753299767	0.0076324249768378	0.0388907012484137
MANI7443	0.730646320666255	9.14123848228152	0.00765819635481962	0.0389920012865778
MANI17866	-1.13834697937026	6.21547889156117	0.00770585951912576	0.0392045227956137
MANI19001	-1.46620040900554	5.39356050536348	0.00772530498270645	0.0392582446761603
MANI3720	-1.74772323693157	5.61416819108728	0.00772828113204969	0.0392582446761603
MANI27939	1.41294894170906	6.35726598949911	0.00775107315541761	0.0393372993267491
MANI23382	-0.860356454696791	7.16277499879839	0.00775572981136238	0.0393372993267491
MANI29372	1.00652669326497	7.05453531268157	0.00776942825183706	0.0393681356763691
MANI4298	1.61295310084354	5.54799375960344	0.00777370499003088	0.0393681356763691
MANI9729	0.732479145795977	8.38303108780396	0.00784870885600381	0.0397175870931875
MANI19052	0.992699868671342	6.67748846059124	0.00791456930184618	0.0400202705950495
MANI12758	-1.12084396328943	7.20002355223667	0.00795653780817301	0.0402017738567154
MANI19963	0.871968058645081	7.22269370385602	0.00798277753845679	0.0403035885027044
MANI18928	-1.05546645547992	6.91776696031542	0.00800277462164938	0.04037375397919
MANI18651	1.22153157769199	6.07859243529878	0.00813790503692345	0.0410242143483597
MANI19169	-1.25803774051445	6.45763392750428	0.00814838749268831	0.0410457966621795
MANI16536	0.774891002890023	9.43126056625717	0.00820666803314346	0.0413079359021875
MANI5254	-1.59695228938898	5.15620991163361	0.00821304334393909	0.041308612381104
MANI110696	-2.5501748912417	4.52021077167743	0.00822495254758179	0.0413371001613089
MANI24631	0.709704095967971	8.64540342391815	0.00823141905952895	0.0413382114984994
MANI111508	1.4580305256963	5.44084940958099	0.00823898762411683	0.0413384971542104
MANI24316	-2.03884778725812	5.31964747342413	0.00824396679914756	0.0413384971542104
MANI110561	-1.64995055121185	5.06902513745681	0.00825759211470849	0.0413754747973168
MANI111962	-1.07545674275807	6.44673692575625	0.00827659380272241	0.0414393149623446
MANI9776	1.60949346836817	5.14287803861893	0.00835894339395435	0.0418199896633287
MANI16656	1.00974296027817	7.04999961385266	0.00842243773803066	0.0421058273323451
MANI13965	1.71883129083153	4.9448030197815	0.00844260589806619	0.0421490140398348
MANI231	0.841814618888659	7.55427052146317	0.0084438121493913	0.0421490140398348
MANI16827	1.66737852386756	5.05259834602193	0.00851529727622517	0.0424496080451847
MANI110105	0.959645610992287	6.71006770859648	0.00851685745339255	0.0424496080451847
MANI12096	1.85807464192338	5.68227208374066	0.00852969550536744	0.0424698024887227
MANI112093	-1.7347109644955	5.20490403523426	0.00853654728779606	0.0424698024887227
MANI3524	2.01736743492541	4.8250028913777	0.0085401581979891	0.0424698024887227
MANI1890	2.17867141570301	4.47954985792482	0.00859132790118326	0.0426921917251742
MANI2435	0.712216962251265	8.83209596515873	0.00862844303919143	0.0428444594721741
MANI13625	1.33581285158534	5.54158836153546	0.00864784744458767	0.0428831408850446
MANI17298	-1.27548918551492	6.13090535472866	0.00864919067556044	0.0428831408850446
MANI22851	2.14753940376642	4.44689517050373	0.00865593315536625	0.0428844472719829
MANI23599	1.36379125678062	5.38755282461056	0.00866980469783453	0.0429210450972077
MANI23581	1.57008280303006	5.57512522864556	0.00870564076005856	0.0430662452846245
MANI18023	0.923119053819312	7.07887868394573	0.0087497966914612	0.0432523557138026
MANI7166	0.724861697397676	10.1052518121944	0.00875905881984631	0.043265828603405
MANI27009	1.05469090476336	6.3393906955347	0.00878050217237768	0.0433394063228694
MANI628	2.38435837662931	4.3185022085278	0.00879737134292222	0.0433903136503742
MANI15450	1.21212527226791	6.14342455474933	0.00881329220024003	0.0434364713874823
MANI3827	0.919987112678787	6.81082421753582	0.00888068527676825	0.0437360534575365
MANI12332	0.923552904950284	6.78803823533793	0.00892276545816418	0.0439027924931494
MANI25416	-1.27227681436092	5.79363676066442	0.0089278076289136	0.0439027924931494
MANI26923	1.15661261950479	5.99196668313859	0.00896504709989178	0.0440531898694757
MANI14378	-1.89487105019009	4.99348934061111	0.00898039519333838	0.0440958722438477
MANI28698	-1.3148894298554	5.66593124352021	0.00903725219550541	0.0443421588451077
MANI9103	-1.45727532136066	5.43918532113971	0.00908608969374014	0.0445487612465674
MANI12683	-0.780574155161986	8.24150006371442	0.0091346018188293	0.044737205610818
MANI11552	-2.12611278357011	4.50428860021496	0.00914250334431119	0.044737205610818
MANI19290	2.04331065245489	4.61184783553852	0.00914480120734806	0.044737205610818
MANI2110	0.8737976121999	8.71561269350251	0.009168343394233	0.0448192503149396
MANI14731	-0.869244461858392	7.33312172908402	0.00920440425490456	0.0449623260245116
MANI22945	1.14577831281722	6.13295808263371	0.00922571428649831	0.0450331879515725
MANI2190	-1.97178095389668	4.6380820623099	0.00923864847196517	0.0450630908149871
MANI25406	1.55577414121478	5.09913606340599	0.00927541913240451	0.0452091305135386
MANI15578	-1.30518635332121	6.14004025197551	0.00930273108111062	0.0452942222267652
MANI2970	-0.89141336243054	7.79884943608989	0.00930656326158039	0.0452942222267652
MANI19967	2.22902259110214	4.52091068065276	0.0093178693381657	0.0453159273690807
MANI110670	-0.72382935262777	8.49120821802087	0.0093701568484319	0.0455367607780989
MANI2080	-0.812204326440455	7.92143330757381	0.00942940402613795	0.0457910676808563
MANI113032	0.953415930868381	6.77212995742635	0.00945429247429773	0.0458782711784287
MANI16439	-1.15916474258417	6.45869696847612	0.00954202098496532	0.0462700636626267
MANI3433	-1.15745206959558	7.12601092605002	0.00957884344663573	0.0463810512426451
MANI3397	-1.34210586889652	6.06401359019832	0.00957892386292429	0.0463810512426451
MANI2277	0.707867194632661	8.27248433780956	0.00963742327692179	0.0466301934721822
MANI28564	-1.13677536087896	6.29934846607767	0.00969763265010053	0.0468565394836986
MANI17728	1.43321662969207	5.66073106780643	0.00969836215329613	0.0468565394836986
MANI16469	-0.889715223247059	7.41887669522899	0.00972191692305165	0.0469360817751122
MANI1389	-0.769385640440478	7.8441277361925	0.00973034913948148	0.0469425517159096
MANI24674	-1.5111645718057	5.54440016494919	0.00977233413142306	0.0471107644689652
MANI3431	1.10691155343956	6.21094906051542	0.00977970792608491	0.0471119990995313
MANI5467	-0.730978306131552	8.18245321747768	0.0098070583118853	0.0472093956119046
MANI20566	-1.80136023280668	5.12001571397924	0.00983514583968306	0.047310196448301
MANI110582	1.04110644953816	6.45707832589411	0.00987334489174922	0.0474537667709347
MANI9432	0.677142402626318	9.99565795684358	0.00987933080682098	0.0474537667709347
MANI25365	-0.781907758198393	8.33292907176074	0.00995170996195018	0.0477667644946688
MANI26755	-0.966017218308881	7.0761258483045	0.00999261968842258	0.0479283693606298
MANI5399	1.32186997114857	5.61198554056124	0.0100540097584202	0.048169508020584
MANI9019	1.09642425628531	6.34724284065442	0.0100574497785839	0.048169508020584
MANI23892	-1.18417165797998	6.03953504818639	0.0101110070285583	0.0483910018235919
MANI109748	-1.84798212024903	4.75313610234207	0.010183359003562	0.0487020615929025
MANI5773	1.1288715727764	5.97849424145857	0.010333054108358	0.0493822997423983
MANI956	-1.42374237124426	5.40639365760865	0.0103944409190568	0.0496398300456257
MANI6138	0.911618491730603	7.11669113203317	0.0104178696781364	0.049715846719239
MANI27837	1.38441576252861	6.33270442083271	0.0106530852723202	0.0507483978364856
MANI2563	-1.57845441176593	5.20098422103737	0.0106559139517604	0.0507483978364856
MANI22960	-1.63660122538488	5.27238528440143	0.0106603885909213	0.0507483978364856
MANI29066	-1.49626400502094	5.13671929624908	0.0106649072957473	0.0507483978364856
MANI29233	1.74232847874472	5.23415309530956	0.0107252714021111	0.0509788404796201
MANI5428	0.742372802874453	9.80935881649729	0.0107287392035218	0.0509788404796201
MANI3922	-1.11005435306292	11.672916387624	0.0107470939078186	0.0510294222208402
MANI12932	-0.831005111117849	7.51876990960358	0.0107660078033377	0.0510507396617255
MANI25066	0.690115949334369	10.289204729138	0.0107670089995118	0.0510507396617255
MANI28705	-0.979473345070628	6.68811676084923	0.0107844070901809	0.0510966288689386
MANI30353	1.4790223604374	5.77439901939262	0.0107966141857037	0.0511000385452166
MANI14310	0.968106790637948	7.36963824277648	0.0108005671437918	0.0511000385452166
MANI2807	-1.23429937085386	5.83077786044697	0.0108324710421238	0.0512143755912981
MANI119119	-0.86356749316669	7.45014921681665	0.0108837865664713	0.0514202593029791
MANI15946	1.49790943081008	5.06217332181051	0.0109633115750354	0.0517541343339531
MANI1020	0.938671060108118	6.61788768581773	0.0109700937408273	0.0517541343339531
MANI1100	0.744518315592326	8.61640211129777	0.0110304201363981	0.0520016744179623
MANI3122	1.07200143498262	6.69903124891162	0.0110452434404349	0.0520344956101341
MANI7835	-0.685077429881329	8.48736626955148	0.0110763631232888	0.0521439882738609
MANI390	2.11996636739802	4.67232537800921	0.011097764193412	0.0522076056831513
MANI27955	0.897960002567643	6.86300745808321	0.011162371758269	0.0524742462130556
MANI3275	-1.4674239213153	5.51834082763979	0.0112158724721008	0.0526643161275848
MANI17430	-0.886399792722282	8.28699081707214	0.0112195743887416	0.0526643161275848
MANI1997	-0.965003394570245	6.59675885178609	0.0112294380483892	0.0526643161275848
MANI3274	0.956623282856216	6.68938093371988	0.0112346297585964	0.0526643161275848
MANI3012	-0.626553450695698	10.6159607821362	0.0112534028422648	0.052702747379628
MANI118644	1.04631415177193	6.259484578215	0.0112587528017516	0.052702747379628
MANI11624	2.31386889728784	4.2729356384748	0.0112747737912448	0.0527404436213777
MANI13503	0.886935812594067	7.10674984636363	0.0113449488716757	0.0529973221912921
MANI28346	3.25405721661779	3.88872835077277	0.011356567586311	0.0529973221912921
MANI12753	-1.03307507880712	6.32885495508185	0.0113577212436533	0.0529973221912921
MANI944	-1.44240311744957	5.39225714683271	0.0113617162999613	0.0529973221912921
MANI9640	0.749283057558722	8.50879135044932	0.0114276861773577	0.0532675033858667
MANI3199	-0.867186461963101	7.04062095821667	0.011556840287365	0.0538316156664808
MANI18698	-1.76412858790497	5.09249757813551	0.0116224297368183	0.0540990593727146
MANI7586	-1.57574967233062	5.24471528268105	0.0116701412928871	0.0542829692323397
MANI423	-1.87526480527259	4.54955897466236	0.0117181430722671	0.0544679698000955
MANI3475	-0.91843350879803	6.97795827550376	0.0117489966434992	0.0545730587953132
MANI7865	1.18087961215815	5.95495074477052	0.0117786494691145	0.0546724269537651
MANI17829	-1.28644617556971	5.70397024588915	0.0118078473181617	0.0547695454792656
MANI28414	1.84200988234142	4.86620490805902	0.0118188925071443	0.0547823876083951
MANI5259	-0.783094263570418	8.26808395965202	0.0118483622834855	0.0548805528022326
MANI29177	0.952795420002417	6.79256451100905	0.0119223531784896	0.0551846543275685
MANI9521	1.50260215479731	5.18753824545858	0.0120524208585674	0.0557477104562249
MANI20593	-1.13294023568177	5.96743448304432	0.0120797362874333	0.0557659243929378
MANI8919	1.74985032709395	4.81115963126034	0.0120811493785974	0.0557659243929378
MANI20163	2.4747615035539	4.34405909535959	0.0120816340201651	0.0557659243929378
MANI3182	1.30371291436176	5.75150790995236	0.0121186565915205	0.0558978313444421
MANI5895	0.982078198940231	6.5971660644838	0.0121276878943322	0.0559005335463683
MANI24277	0.814444144025455	7.61882865952797	0.012189587404796	0.0560858922629488
MANI11301	-1.70623984981535	5.45219316544483	0.0121928170675093	0.0560858922629488
MANI7880	0.922415336085849	7.13549726629936	0.0121933220979579	0.0560858922629488
MANI24121	0.901280862576961	7.11781339249225	0.0122294258369281	0.0562128955657135
MANI138	-0.584672593752272	12.0915898945538	0.0122826169038084	0.0564182104693324
MANI10810	-1.33591940329703	5.88319076915258	0.01236102892489	0.0567060736550385
MANI15015	-1.06466086328296	6.49261732510302	0.0123624209524431	0.0567060736550385
MANI4315	-0.752912297562128	7.81434210041024	0.0123728179167448	0.056714461074054
MANI14108	0.804968092025614	8.41188391863016	0.012426023281113	0.0569189260191605
MANI19300	1.37056324956229	5.63803982338871	0.0124778491352704	0.0571167935175346
MANI16086	0.735150023889754	7.92448168168398	0.0124904566298622	0.0571349913151747
MANI29577	-1.75704138432645	5.09019263015455	0.0125027592341083	0.0571517702835377
MANI2899	1.35101320238661	5.28704988561707	0.0125279439942932	0.0572273714963607
MANI2525	1.09372459596088	6.22255741471842	0.0125623387640381	0.0573449105373576
MANI1174	0.878669077434568	7.15066630388364	0.0125853551030618	0.0574103827892255
MANI26759	1.48218417462568	5.81227674152876	0.0125980183197388	0.0574285697371564
MANI1434	-0.768173097138845	7.7422905724599	0.0126291300195865	0.0575307719199197
MANI16122	1.22525130041483	5.97128075219978	0.0127750935105469	0.0581556698392779
MANI117248	-1.26652709259057	5.71495740920454	0.0128306047405662	0.0583382602505749
MANI6985	1.08938402198196	6.1046805793854	0.0128328307787939	0.0583382602505749
MANI121193	1.0985442780721	6.01101577900367	0.0128733394657291	0.0584822470306525
MANI2897	0.747863295968461	8.57209090980155	0.0129243569888196	0.0586737441076797
MANI1845	1.62316347973651	4.72921298923701	0.0129960238577718	0.0589369829162644
MANI2262	-1.17826348014117	6.21827863120566	0.0130044613217609	0.0589369829162644
MANI14602	0.644109218988026	9.41689467072122	0.013009054546104	0.0589369829162644
MANI13276	0.738551287856023	7.76577034215046	0.0130315349660821	0.0589984472917221
MANI4164	1.70865308506575	4.76991974208743	0.0130537497171218	0.059058625685324
MANI12500	-1.24785601177304	6.10280020464564	0.0130994669525348	0.0592249807095821
MANI23350	0.848029336537703	7.65551740038578	0.0131802112066414	0.0595493638066617
MANI21065	-1.47457732145128	5.42027522944227	0.0132277704463751	0.0597234737957413
MANI27101	1.19388830794189	6.1405303392232	0.01326134874982	0.0598342654226711
MANI20841	-0.95874864501441	6.61673230172549	0.0132868473774846	0.0599084760160564
MANI24183	0.655358753900548	8.51890149781348	0.0133575107144912	0.060186088100216
MANI5786	0.8944522045297	7.51300266776055	0.0133843498448117	0.0602659943012304
MANI8066	0.895680929244856	7.23919285466468	0.0134457106987441	0.0605011278823844
MANI8061	0.688561763261822	8.10389037346722	0.013500460431479	0.0607062143994291
MANI26844	1.75138579775523	5.11833149120293	0.0136118180480219	0.0611653928444378
MANI294	-1.35378702007008	5.51859037654727	0.0136460385034455	0.0612654690754973
MANI5501	-1.28975825853886	5.75716327635715	0.0136561790718654	0.0612654690754973
MANI12813	1.85654070197031	4.72396602829978	0.0136618571318075	0.0612654690754973
MANI122453	2.07604742860645	4.62655847637662	0.0137529359693798	0.0616321483962932
MANI4054	-1.59683322493627	5.2143673601382	0.0139270395018633	0.0623533655002989
MANI16135	1.66884659383429	5.30455974135307	0.0139327130344375	0.0623533655002989
MANI12722	0.821792225969603	7.71955582244019	0.0140203554737344	0.0627031978923296
MANI1525	0.708978964384521	8.49687874281432	0.0140977212301958	0.0629912797629242
MANI8194	-0.930865879346005	6.7987137124497	0.0141038036876649	0.0629912797629242
MANI17028	0.859896787533511	7.50199464150419	0.0142619002142533	0.0636544285354976
MANI15667	1.05888445506175	6.18095221844281	0.0143223976370187	0.0638813678971877
MANI29502	-1.04632895250978	6.44718181995785	0.0143562001865544	0.0639890161850528
MANI12202	1.19214259931716	5.8927286914527	0.0144396393616858	0.0643176130114389
MANI5299	1.06904109934989	6.07787999423303	0.0144848779988323	0.0644757279584877
MANI115891	-0.933596432581685	6.89088443989152	0.0145296598506478	0.0646315984888696
MANI114105	1.24304016521574	5.63248245757954	0.0145690529683758	0.0647633053040158
MANI174	-0.937010657542972	6.55788676320782	0.0146042482862225	0.0648761875211454
MANI4575	-0.834556068185114	8.72023186211871	0.0148629539394604	0.0659440775322541
MANI16354	0.689849959206128	8.66576115342138	0.0148667038522908	0.0659440775322541
MANI23883	0.700574343518999	8.72550342215441	0.0148745290460274	0.0659440775322541
MANI19283	1.87630625760097	5.21436148517753	0.0149060831075367	0.066039734999187
MANI14103	0.992432062450396	6.89831684698275	0.0149593272292557	0.0662312956056477
MANI24664	-0.797610430044382	7.12968698185116	0.0150590627646341	0.0666207138223997
MANI28993	0.8457835279165	7.52278061828923	0.015067413293871	0.0666207138223997
MANI28309	-0.710383376232609	9.08851930102593	0.0151654353848547	0.0670093570175924
MANI117684	-0.978717201017153	6.3720790628006	0.0152650678724921	0.0674045925603905
MANI27567	-1.52793785369542	5.14268128423427	0.0152798681710869	0.067424964949616
MANI15369	-0.806939361098091	7.21394397122321	0.0152918001026817	0.067432661478781
MANI15385	1.08808185846083	6.47862623923667	0.0154077337284131	0.0678986614835994
MANI14237	0.916534206327167	6.84128654345684	0.0155758472209205	0.0685938341685115
MANI16446	1.47199479280375	5.17379642271248	0.0156501436031178	0.0688751998065405
MANI8085	-1.1436512423633	6.16975904442546	0.0156753224845122	0.0689401724418515
MANI14546	1.37041146702815	5.37618845965702	0.0157212848321339	0.0690369608560035
MANI118048	0.718249913747348	8.15103146005273	0.0157223131004043	0.0690369608560035
MANI29063	-1.34195786649812	5.25067286878008	0.0157350521087705	0.0690369608560035
MANI15737	1.01666511054919	6.18598915733566	0.0157390502993971	0.0690369608560035
MANI29537	1.22330886265018	5.89110958517802	0.0157867537381725	0.0692003463529563
MANI109707	1.23427235180585	5.75757942027301	0.0157992031651737	0.069209083885033
MANI17184	-2.09644336374768	5.02802600066826	0.0158694116958924	0.0694706587401531
MANI110630	0.864548953097554	6.98785401765264	0.0159157229277293	0.0696132403746976
MANI23982	-1.23779246972823	5.88956576214374	0.0159230164567597	0.0696132403746976
MANI111397	-1.46049206167572	5.4188996026118	0.0159801110464077	0.0698046831080343
MANI23126	-0.974866394323251	6.46106885907801	0.0159878984124158	0.0698046831080343
MANI7252	0.692588357234906	8.815870299589	0.016055891466406	0.0699995477894445
MANI16423	1.60681716008702	5.20874261868546	0.0160579741758227	0.0699995477894445
MANI12613	0.952707765505446	6.62477033932846	0.0160642563970639	0.0699995477894445
MANI110901	-0.923296951410867	8.1843493406517	0.0161999103772469	0.0705442149914457
MANI28652	1.62173895478935	4.72083008144063	0.0162712801470615	0.070808417681394
MANI1706	-0.801400699459069	8.36989995636936	0.016421115695144	0.0714135116860435
MANI7155	1.57753466445823	5.36197496657319	0.0164531475102297	0.071505832810381
MANI9085	0.943346501036073	6.93445782925453	0.016487973265864	0.0715663259396666
MANI15229	1.02100934265189	7.04983518439005	0.0164886912007843	0.0715663259396666
MANI109905	0.731505794006898	7.59916453288331	0.0165137372981797	0.0716133364768159
MANI28755	2.05194717625268	4.40811900438576	0.0165211610213171	0.0716133364768159
MANI15220	0.629164303414251	8.64918547897424	0.0165589104970749	0.0717299925262687
MANI120739	0.656647424059552	10.2694875353694	0.0166219859110883	0.0719561312920165
MANI3237	0.936387023164622	6.62525454020863	0.0166517646756964	0.072037928358454
MANI28542	1.36286132931	5.36758290393005	0.0167292518829298	0.0723258773436398
MANI15622	-1.25023370845669	5.60038687936603	0.0168230387901297	0.0726838732061805
MANI3336	-0.84482556246988	6.91136768001564	0.0168419982711075	0.0727183213023227
MANI25876	1.17084542560578	5.93858840773392	0.0168752195569124	0.0728142622211233
MANI18578	-1.20343800662282	5.53428288077308	0.0169021674848104	0.0728830270892246
MANI13202	0.966664342481289	6.33038244347093	0.0169777057321531	0.0731610900007299
MANI261	-1.52336286830803	4.86288153111273	0.0170721958666057	0.07352040627265
MANI5843	-1.21396378471094	5.76663744367514	0.0170852936706609	0.0735289719155427
MANI1468	1.31535862289684	5.61395375417291	0.0171340185519382	0.0736907529533976
MANI122286	0.643843022587209	9.16717584956201	0.0171513395263375	0.0737173482628751
MANI10384	0.706964061925203	7.89046827326597	0.0172525563253898	0.0741042636714827
MANI28953	1.70231025005922	4.75283605713616	0.0173837534182118	0.0746193669748015
MANI19043	-1.71227889313218	4.68363130594443	0.0174306355301381	0.0747721170278575
MANI14845	0.934899286199772	6.51811424516297	0.0177546418388822	0.0761126776758818
MANI5558	1.44309395790253	4.90498962369106	0.0177767104506327	0.0761579588820308
MANI7395	1.17149495072789	6.24676579456618	0.0177933922144389	0.0761801184135649
MANI9123	0.897883988089226	7.00821157184407	0.0178222368429558	0.0762498639357488
MANI12233	-0.727625421047466	8.22609754030009	0.0178408467406634	0.0762498639357488
MANI18374	-1.58786265714636	5.22641963195248	0.0178442422173251	0.0762498639357488
MANI1465	-0.947795860624419	8.20384863673083	0.0178660418382475	0.0762937618886194
MANI3584	-0.950069739670662	6.34268804815122	0.0179556678934989	0.0765783376591952
MANI20514	-1.2406653873426	5.46002118633586	0.0179558211281268	0.0765783376591952
MANI2135	0.927328413956017	6.80676281747979	0.0180136487648178	0.07673352579475
MANI14123	-0.904469598388086	6.79786879477523	0.0180153949365526	0.07673352579475
MANI3477	-1.18128655236043	5.73588521951898	0.0180452962292504	0.0768114570684299
MANI457	0.747062223116673	7.48918609385009	0.0180898278570959	0.0769515235129293
MANI367	-0.784306303478904	7.5975238462552	0.0181310702776604	0.0770774272111972
MANI22919	-1.38475252457844	5.34051070132849	0.0182133177969301	0.077353803139119
MANI21937	-1.04878602422809	6.11231072981582	0.0182194559742992	0.077353803139119
MANI7635	1.65920468111367	4.75987028920014	0.0182833366090345	0.077558557281894
MANI118717	0.897359237535538	7.00590185135234	0.01829111767896	0.077558557281894
MANI21124	1.03898737694225	6.56558842929862	0.0183315905141648	0.0776804082031094
MANI21779	0.825693967044054	6.99855212518063	0.0183976990086785	0.0779106652197332
MANI19336	1.22330729353153	5.79905065905683	0.0184412008642165	0.0780449542968344
MANI23027	0.697100689460656	7.70733296529943	0.0185426625043788	0.0784242064642064
MANI6570	0.878114456627723	6.55121162594294	0.0186311228268321	0.0787480217054927
MANI9766	1.16899988565604	6.07778627019812	0.0186538717497639	0.0787938590374519
MANI5647	0.98257474393042	6.48862407070331	0.0187121690358651	0.0789896982451472
MANI25794	-1.00069220563536	6.26202543925685	0.0188714361009052	0.0796112399948323
MANI3300	-1.34934475000738	5.40111923150236	0.018894390749855	0.0796573072441338
MANI118052	1.25773609653551	5.32758149105187	0.0190016355843735	0.0800584506256957
MANI18704	-1.33164048923623	5.33627593636608	0.0190184210384186	0.0800781990160895
MANI15348	1.50278541038643	4.80388274114089	0.0190329643388693	0.0800884875772256
MANI51	0.900659953284766	6.68564104870104	0.0191320836487004	0.0804544229166124
MANI601	1.47923244622048	5.45266480693939	0.019185974415985	0.0806298188313679
MANI18638	-1.61390277691814	5.31145911607985	0.0193183731427066	0.081134715629172
MANI121561	-1.54216980464427	5.5244868748558	0.0193451314340501	0.0811955770209117
MANI11663	0.847330192659209	8.89081923122286	0.0195002962334975	0.0817949688019772
MANI8512	0.710183558157062	8.49680858407801	0.0195251146720873	0.0818472033024354
MANI4613	-0.697552760912046	8.36857857376721	0.0195858045154099	0.0820496456249988
MANI12395	0.804187558990846	6.93457737025598	0.0196294070948195	0.0821802944722391
MANI7713	0.903319893848515	6.46020498174755	0.0196484398873755	0.0822079795287852
MANI4872	-1.04047787897659	5.98823781872033	0.0196796580586034	0.082286580347376
MANI16977	0.91523904573532	7.45881137592188	0.0197347971194197	0.0824650392256557
MANI3197	1.27408217442607	5.42175342797221	0.0198158326315872	0.0827514171536123
MANI23975	-1.23198120335058	5.34897277136924	0.0198564608171131	0.0828393971942199
MANI19595	-1.37076535591986	5.03367250754466	0.0198619313109574	0.0828393971942199
MANI7199	-1.02763668831057	6.29592146320906	0.0198971620750761	0.082924694606757
MANI3309	-0.952070965099689	6.62441870058556	0.0199160424492542	0.082924694606757
MANI18185	1.79935417602215	4.46028016027033	0.0199199674308421	0.082924694606757
MANI118548	-1.12072686860773	5.78593723840766	0.0199374936884731	0.082945487570084
MANI27806	0.612217253821548	11.1876286262153	0.0199611566177732	0.0829917686262821
MANI24802	-0.696669183068047	7.62615846721772	0.0201607762920133	0.0837691012409517
MANI8572	-0.97087261818143	6.2178606162033	0.020211678557592	0.0839279174232755
MANI14192	0.730934860849879	7.45973782788059	0.0203091518543588	0.0842426946015073
MANI20403	0.669717874575908	8.03855053124469	0.0203129385985807	0.0842426946015073
MANI16988	-0.761182121997256	7.27434303439163	0.0204149163730123	0.0846126058064922
MANI19647	-0.61401562310636	9.66773653651829	0.0204549118819986	0.0847114689996509
MANI4713	0.584387078850584	11.7428945834495	0.0204643660568729	0.0847114689996509
MANI12537	-1.47484893910453	5.12112965667864	0.020536440612749	0.0849566877598661
MANI3750	0.938796854936515	6.25817643585439	0.0207228497061843	0.0856598912857558
MANI15565	1.20138295649179	5.37694550806429	0.0207323078772897	0.0856598912857558
MANI6260	-1.21297215531947	5.66957312923713	0.0207529446486478	0.0856916660195882
MANI21803	0.725010857012677	7.42540560417646	0.0208541921316245	0.086056045959615
MANI117820	0.588509707435426	8.98897873008933	0.0208863421956287	0.0861350149488263
MANI21780	1.00323964226793	6.71651677211561	0.0209145116424383	0.0861974798015562
MANI6544	1.63992318377464	4.74330281697368	0.0209327043908681	0.0862167693042598
MANI6295	-1.82586148763687	4.54785525679411	0.020945243245392	0.0862167693042598
MANI19411	0.976556100180901	6.21467109386101	0.02098677287641	0.0863340271404337
MANI29586	1.76082524596096	4.65531017192964	0.0210172499580265	0.086405700293278
MANI17982	1.5854868781367	4.85666847954952	0.0210471957575219	0.0864751016257218
MANI116897	0.808789899463617	7.28976244228252	0.0211707307161169	0.0869287013709541
MANI19355	1.32441695720294	5.7816791218381	0.0212124294919078	0.0870365120559399
MANI19627	0.698074941270189	7.72086084318958	0.0212232860641014	0.0870365120559399
MANI8887	0.806194078031662	7.33421552648737	0.0212486491946902	0.0870865690524175
MANI23888	-1.80801200631462	4.77059722825592	0.0213045505996803	0.0872616462990619
MANI21089	1.21410920866204	6.38972900255761	0.0214519292643353	0.0878109584419516
MANI7530	1.16388359610748	5.63670568466207	0.0215049891603233	0.0879737473746475
MANI1240	0.738318486493559	8.48474961987217	0.0215206509053958	0.0879834393717202
MANI1166	0.77445950529851	7.13799411112849	0.0215741412466981	0.0881476795752436
MANI22236	1.55699180364433	4.8416880140451	0.0216034674185339	0.088213048021762
MANI109846	-0.601107298121648	8.61500081861451	0.0217084697781823	0.0885871525658378
MANI15443	1.48626656464527	4.93217740560287	0.0217369844638006	0.0886390508385396
MANI18535	-1.32200257034504	5.74346449270984	0.0217614580623155	0.0886390508385396
MANI629	1.81748495240586	4.46646174586144	0.0217722186810858	0.0886390508385396
MANI13928	1.46162108594463	5.27987972794108	0.0217747539905522	0.0886390508385396
MANI27588	1.13131540554949	5.8768082626374	0.0219533260503796	0.0893110418730563
MANI23899	-0.821848621974015	6.73896819151094	0.0220127621917112	0.0894978335054891
MANI17524	-1.23043779426962	5.56279473068008	0.0220351470209347	0.089533847840127
MANI11969	-1.57529671981711	4.89030299917967	0.0221078756013429	0.0897728152205308
MANI12857	1.77027519284553	4.4479559102391	0.0221210850014633	0.0897728152205308
MANI15587	0.802647925672819	7.0517790242423	0.0221542915890992	0.0898524853114264
MANI1534	1.11597257325221	5.61622576503689	0.0222434714340761	0.0901337011214198
MANI18668	1.0277655469675	6.50679329911985	0.0222508638211814	0.0901337011214198
MANI15877	-1.06638597810533	5.72565644090664	0.0222943881944829	0.0902547739812124
MANI19649	-0.867713833875971	6.4695974071721	0.0224186842898995	0.0907024885787558
MANI110330	0.770727883573269	7.63094819774737	0.0224454341755414	0.0907552405668346
MANI13255	-0.889506713248739	6.66250277296039	0.0225651355495211	0.0911774853471951
MANI4400	-0.907027732206676	6.42788502767673	0.0225774132775423	0.0911774853471951
MANI110761	-0.740933642999906	7.23130822531644	0.0226033690252565	0.0912266460842516
MANI16587	-0.722396789014624	7.46146733425759	0.0226979444640594	0.0915525255378483
MANI10230	-1.25436139118445	5.44194623206472	0.0228025710266877	0.0919185247415628
MANI16971	1.46548960727725	4.92434951404229	0.022817238402389	0.0919216682808354
MANI13066	-0.615918763949353	8.96205789403256	0.0228392969972202	0.0919545661950125
MANI16249	0.819355156215752	6.66349837653699	0.0229529014225022	0.0922382775713855
MANI28693	-0.967543543203721	7.78959409569867	0.0229674187442629	0.0922382775713855
MANI19427	-0.949407990549315	6.37683599573078	0.0229722059923964	0.0922382775713855
MANI14609	-0.693806074969159	7.64326485334483	0.022975434854215	0.0922382775713855
MANI8071	-1.02105796031048	6.52964878014437	0.0229794409601472	0.0922382775713855
MANI9332	0.849683588917753	6.83150690674878	0.023002072521094	0.092273162434619
MANI20628	0.69319488452103	8.91580865786573	0.023053250401563	0.0924119920295211
MANI13186	1.0413448898029	6.25068680143944	0.023064603540228	0.0924119920295211
MANI113248	0.905692545347122	6.76243381202454	0.023121521355316	0.0925499567579959
MANI20725	1.30494777909214	5.05759233346561	0.0231345426170537	0.0925499567579959
MANI119343	1.51564115422174	4.95935221456183	0.0231409848065392	0.0925499567579959
MANI7293	1.35068206489877	5.07948211777412	0.0231926246639395	0.0926772731959529
MANI28425	2.20588465991351	4.21242372154775	0.0232008221310914	0.0926772731959529
MANI9982	-0.637803831991882	8.10587084708659	0.0232301972286878	0.0927378669398279
MANI12356	-0.643337262893297	8.08176970838557	0.0232440128800687	0.0927378669398279
MANI25129	-1.32459714146962	5.55090066244353	0.023265514274126	0.0927677343255663
MANI768	1.0230745281219	6.14550372091065	0.0232905399314342	0.0928116097568712
MANI20322	0.73126387994046	7.64908357578075	0.0235457163409851	0.0937720195312759
MANI18252	-1.06978569410335	5.9258340546729	0.0235609853308763	0.093776405234558
MANI1350	1.3771431577396	5.51107313220404	0.0235823010079119	0.0938031994155754
MANI27627	0.761994018657427	7.41887723349132	0.0235960608893992	0.0938031994155754
MANI19744	1.45154413190568	5.34735988051721	0.0236669100423165	0.0940283778932129
MANI24103	1.27575633182925	5.1477517490417	0.0237336406166044	0.0942369329581912
MANI16265	-1.20258207984314	5.36625083204588	0.0237824095640041	0.0943739621727477
MANI26146	-1.31534804121247	5.14571286136829	0.0238112869571954	0.0944319403053782
MANI26768	-0.701345342767076	7.66063219709344	0.0238410689634625	0.0944934344126695
MANI23315	-0.971277874594747	6.04944520991029	0.0239620402233871	0.0949160647747451
MANI3133	-1.16779393580622	5.73853548449261	0.0239946023139418	0.0949848897817546
MANI111016	0.677677906219628	8.77813203601454	0.0240182424759605	0.0949848897817546
MANI110869	-1.50446182854321	5.15566892857707	0.024023711404506	0.0949848897817546
MANI16052	-0.869977294271005	6.75581511974338	0.0240368167977699	0.0949848897817546
MANI18777	0.657394583794547	8.0870246466559	0.0241766771208005	0.0954805643571472
MANI9059	1.01516327606786	5.9982948543381	0.0242024172439982	0.0955252234573788
MANI28297	-1.12417276417972	5.62549875532506	0.0242951536311627	0.0958341012423514
MANI27868	-0.619812079685842	8.32493721286799	0.0243548027981422	0.0960121737468157
MANI24447	-1.8060318974454	4.8888462619137	0.0243872253360005	0.0960827645827307
MANI92	-1.37325130735239	5.25424569604917	0.0244388825985132	0.0962290088754067
MANI122030	-1.09110821839503	6.05052706959038	0.0244543445752137	0.0962305941082581
MANI1486	0.899713865903919	6.64337509772699	0.0244683622728809	0.0962305941082581
MANI24854	-1.24304648320075	5.53475334483015	0.0245267283966392	0.0964028594164815
MANI29504	-1.38199482278915	5.33626877377074	0.0246577793048399	0.0968604398924243
MANI14622	-1.34392515278052	5.16533862152807	0.0247441588389096	0.0971421040063718
MANI118068	-0.833327345757116	6.58338677991638	0.0248234777510261	0.0973957316147254
MANI14393	-0.75511128795985	7.10313429077195	0.0248753586654934	0.0975152762493447
MANI23021	0.986927973818637	6.00019102559289	0.0248834116309327	0.0975152762493447
MANI113015	0.979481712097881	6.22590705140389	0.0249449854761225	0.097698733057074
MANI7881	-1.32859314699987	5.1426211424913	0.0249781858321466	0.0977709119000465
MANI8073	0.80103591393431	6.70398177476607	0.025154994596858	0.0984047926930279
MANI16557	-1.44523194276597	5.11739185284636	0.0251860007174574	0.098467890578175
MANI6119	-1.1356788763517	6.21482520305977	0.0252639046648229	0.0987141587818551
MANI109674	0.616152797327277	8.8148672825885	0.0253388585577954	0.0989486163976683
MANI28287	-1.06119155000646	5.62994245137782	0.0253768241090726	0.099038442675679
MANI945	-1.15432505642695	5.71825508663518	0.0254085134891662	0.0991036834324048
MANI121518	-1.39888576318727	5.17042763609266	0.0254429118950642	0.0991794074401825
MANI2428	-1.56908219631515	5.54969323806522	0.0254719812787255	0.0992342813913384
MANI29223	-0.81529934134014	6.55858993228762	0.0255362223604145	0.0994260328256374
MANI8416	-0.730526951683541	7.06356687938363	0.0255816710169934	0.0995444329579536
MANI11562	-0.877566712213134	6.52145580354654	0.0257419311642333	0.100109190585229
MANI16843	0.944626982507444	6.28098144023968	0.0258091814031354	0.1003117860877
MANI6140	-1.34730702712198	5.34634499435278	0.0258566176380064	0.100437178489416
MANI297	-0.746978889616271	7.03084926589798	0.0258761099366851	0.100453942328985
MANI9286	-0.957742188754159	6.2817517208887	0.0259178072563847	0.100556838352878
MANI6646	-1.05630942532178	6.04590581608211	0.0259495066326327	0.100567688812963
MANI2965	0.684023969086431	7.86587964387993	0.0259509914628404	0.100567688812963
MANI13753	1.54345045709339	4.99031986006447	0.0260124954601505	0.100747049415293
MANI15354	-1.16931342613039	5.6239719856959	0.0260749302581994	0.100929803145627
MANI22282	1.09876495047288	5.54517465737009	0.0261870632811685	0.101219160656134
MANI23908	0.955481234420358	6.01309128838458	0.0261933439464874	0.101219160656134
MANI25109	-1.16641030698139	5.89066292431368	0.026207195322845	0.101219160656134
MANI11548	0.743611455140483	9.3008388008569	0.0262108538094296	0.101219160656134
MANI2979	0.882480994741487	7.09184154222604	0.0262445938355377	0.101290359532026
MANI120225	0.893357393366168	6.37714728569863	0.0262842377867503	0.10134925548544
MANI23495	-1.19703498598322	5.78125501220055	0.0262904776655839	0.10134925548544
MANI10747	-1.7375816734811	4.79849247115206	0.0263725708416404	0.101606546217007
MANI12831	-0.883680852069791	6.81495360611477	0.0264778703564004	0.101952893478193
MANI9694	-1.10173765040857	5.82602949299103	0.0265136784626008	0.102031417292997
MANI120802	1.21879236633776	5.59224880022336	0.0265646193122459	0.102168050684344
MANI10789	-0.829371265447564	6.679172636397	0.0265911728191267	0.102175839585595
MANI12994	0.579013573773355	11.0287316806641	0.026597517994558	0.102175839585595
MANI109999	-1.22937993116278	5.28578691079286	0.0266528123717621	0.102328866060727
MANI113390	-0.574662833648921	9.51800154506728	0.0267547461842968	0.10266067535876
MANI23404	-1.13871459787882	5.87287459095772	0.0267709982270926	0.102663521011081
MANI7306	-1.6266223041789	4.64390652059524	0.0267897113393826	0.10267579580508
MANI11669	-1.3273275898734	5.00694602859656	0.0268365006696928	0.102746768365175
MANI318	0.709228271853763	7.5511986409122	0.0268392751931391	0.102746768365175
MANI13553	0.649448026738481	8.4015439661689	0.0270907742628941	0.103649615517974
MANI3408	-0.583937952714722	8.934270813429	0.0271137842002005	0.103677722484764
MANI25454	1.46165404909687	5.05816308637724	0.0271710148078804	0.103836574488083
MANI21447	1.64941196808736	4.77066756122349	0.0276175068248604	0.10548198365479
MANI13282	1.08604110504481	5.98977754047139	0.0276701272244491	0.10562201389771
MANI11893	1.16971397199512	5.73592170276225	0.0278470588471721	0.106236128247511
MANI10583	-0.884945309033153	6.66516667157835	0.0278961958816674	0.106362281417486
MANI11547	-0.872316192615215	6.29580753405813	0.0281901788602559	0.107393478224111
MANI7317	1.25994997575283	5.33381386714011	0.0281991033620645	0.107393478224111
MANI23299	-1.16055391094157	5.74426552740396	0.0282577393003247	0.107554903064318
MANI12034	0.787683801210849	6.74059371054135	0.0283479596515148	0.107836290191596
MANI29751	1.77961269762441	4.46556631528049	0.0283864949752004	0.107920855968324
MANI6141	1.81345511998295	4.71223283126292	0.0284134182254438	0.107961202775093
MANI24787	1.27938831717515	5.97314364686317	0.0284342285331836	0.107978289535939
MANI25378	2.10324633541267	4.15889801128504	0.0285281428990554	0.108272808399568
MANI120045	1.18439873733209	5.65586908422122	0.0285959047075548	0.108467789833413
MANI11957	-0.722604962859975	7.21007788180465	0.0287021892524779	0.108808585717154
MANI20576	1.01199786158428	7.10363665090723	0.02879100204042	0.109082794794241
MANI12608	0.673949148559257	7.93375498135995	0.0289897271073374	0.109772885425324
MANI10728	-1.22149467832617	5.54887379240068	0.0291039747000584	0.110142486300564
MANI1460	-0.945257575936849	6.01402616418195	0.0292036103619185	0.110456398277451
MANI23740	0.767072382063372	7.34889565415105	0.0292279191233924	0.110485206554959
MANI9986	0.667957863484685	7.66737411653956	0.0294341005891921	0.111201091209967
MANI25084	-1.65894098362978	4.63706451662133	0.0295743019787069	0.111667030688569
MANI1076	-1.38006922855199	4.94702392507748	0.0296099226563311	0.111737786808583
MANI6620	0.683036567841487	8.68710090346352	0.0296321480999904	0.111757942036374
MANI8457	0.710334916074542	8.20310746814246	0.0297534930105162	0.112073012380912
MANI8765	0.724301155204165	7.08687078565853	0.0297615828954767	0.112073012380912
MANI18842	-1.43917633813018	4.8412969965034	0.0297664837234694	0.112073012380912
MANI12065	-1.5191391363369	5.68200545301978	0.0298615554921556	0.112367047073666
MANI3184	1.01632927493981	5.79750162557377	0.0300652138489246	0.113069119582973
MANI18742	0.735139070551264	7.29712497656864	0.0301716901651462	0.113405120501478
MANI21964	0.813458866119898	6.79498164952195	0.0302918063273948	0.113791978479584
MANI17046	-0.81863985678933	6.64498256803261	0.0303670205405318	0.114009817900045
MANI110354	-0.56509910216016	9.19483246765191	0.0305844948391063	0.114761208242656
MANI5369	-2.06485355468912	4.52267376519049	0.0308383113463492	0.115613432865046
MANI121581	-0.617985260452996	8.47174048510278	0.0308465512070813	0.115613432865046
MANI7454	0.662176329685381	7.48998187122661	0.03090786350431	0.115777673194696
MANI1692	-1.27832946871249	5.99059462873042	0.0310020196432218	0.116047776164554
MANI19537	-1.35117454324631	5.17964014902621	0.0310192291173332	0.116047776164554
MANI9772	-1.16491399358153	5.40188800882193	0.031036963704461	0.116047776164554
MANI20708	-0.856013255635542	6.48531914291092	0.0310500999527762	0.116047776164554
MANI17575	-1.54041931925595	4.54335076413147	0.031274094087328	0.116818977857801
MANI8549	0.607777814043502	8.31729948975773	0.0313202502480017	0.116925401236054
MANI12435	0.860367360085293	7.16635768132259	0.0314186335420274	0.117226570132288
MANI112507	-0.973130311758694	6.07840418842744	0.0315029263616037	0.117474856105608
MANI5837	-1.93530321252705	5.07924428495159	0.0316983298523311	0.118101509414219
MANI11702	-1.29715083315247	5.39335294911185	0.0317066599530242	0.118101509414219
MANI27792	-1.50814211466782	5.15418811776106	0.0317421675695947	0.118167270609194
MANI12290	-1.01119353638439	5.74125993522808	0.0319264295373461	0.118767122998397
MANI19864	0.775562238561908	7.83530566737824	0.031939187027821	0.118767122998397
MANI29763	-1.15326032424461	5.5074181828079	0.0321147055816953	0.119286851130503
MANI14516	-0.736608883911358	7.15369402453365	0.0321149975395916	0.119286851130503
MANI20916	-1.13355759092793	5.72977800090703	0.0321832129184937	0.119473183571234
MANI11157	-1.10904117258718	5.62626241255852	0.0322165925783563	0.119520876945443
MANI2072	1.39016765807613	5.10592282936862	0.0322321748523365	0.119520876945443
MANI18557	-1.28301453026466	5.10343037983334	0.0322903797790752	0.119669666157726
MANI3938	-0.784078082964917	7.50689801856212	0.0324578551819251	0.120223023754428
MANI21625	-1.04416222947962	5.93123940046666	0.0325568796034691	0.120498639219142
MANI24327	0.704689217503255	7.04606684845108	0.0325686758669053	0.120498639219142
MANI24240	-1.39346906214965	5.08524451281796	0.0326127668080534	0.120594359498606
MANI15288	0.755660058478444	6.95520929248875	0.0327116601977926	0.120892506336789
MANI117282	-0.94395109958113	6.35440853968775	0.0327797907547709	0.121076693641645
MANI19635	0.821948829947137	7.08989179360608	0.0328026018184002	0.121093375034016
MANI15686	0.73347549833858	7.11529633590829	0.0328635953673158	0.121238887900576
MANI119100	0.701760151511077	9.51223528811191	0.0328786529357206	0.121238887900576
MANI338	1.29089578011687	5.15199992302421	0.0329223831732699	0.121332546895253
MANI4555	0.622608180365786	8.3843778620881	0.032997399538117	0.121541339756703
MANI10398	-1.15116181731481	5.33490352358175	0.0331828401234457	0.122090655628858
MANI307	-0.702021208426811	7.16309175834595	0.0331834249095506	0.122090655628858
MANI7684	0.654428469359815	7.86603313970836	0.0334419876175717	0.122973620022615
MANI23349	-0.596277752652184	8.45148171994733	0.0335419774704226	0.123272820031498
MANI3522	-0.768764411522506	6.80310287937805	0.033709096981649	0.123818264662339
MANI9508	-0.688976264854028	7.17223116046347	0.0337801604687174	0.124010472624759
MANI529	1.7061340630385	4.42792239323352	0.0338902180146331	0.124345539378524
MANI111717	1.14606203187119	5.2519325118688	0.0339394470435854	0.124457174504981
MANI13251	-0.806688108309654	6.56057185360277	0.0339830974058775	0.124548240160301
MANI17450	1.05293674528515	7.54993730214355	0.0340468388636642	0.124712798250467
MANI28929	-0.856166695167181	6.54880127843292	0.0342105030265653	0.125242986467276
MANI19464	0.924574681122024	6.06162013712309	0.0342418952609075	0.12528861510887
MANI23437	-1.29750749273555	5.01563190816671	0.0346080441058618	0.126509644587817
MANI10380	0.705253221870158	7.24793593960187	0.0346138338644111	0.126509644587817
MANI8734	-0.60714542487194	9.95443921663901	0.034686888348522	0.126706685418801
MANI244	0.891441277012496	6.33727293199532	0.0348668351950019	0.127285885022619
MANI27965	-0.728647005390855	8.57285951900485	0.0348839092659059	0.127285885022619
MANI5866	0.800334989708817	6.49683705114003	0.0349223614910591	0.127355983861884
MANI29071	-0.637474735575801	8.12838514531702	0.0349840429527213	0.127510671973603
MANI7967	-1.31020968631766	5.4763690558966	0.035010519513822	0.127536944778199
MANI9333	0.7875071276565	6.58146522313622	0.0351851594988637	0.128102624160054
MANI10631	-0.627845106439266	8.1704090709786	0.0352353137319236	0.128214701259814
MANI8761	-1.49526161080477	4.71708283346107	0.035294199325302	0.128358409524271
MANI1872	-1.52353152430121	4.72958222131255	0.0355537309673036	0.129208469915805
MANI16544	-1.37364347845218	5.05852195612518	0.0355669787258796	0.129208469915805
MANI35	-0.692514308922389	7.38500848806402	0.0356141030612865	0.129242375486589
MANI12929	-1.03663250417779	5.74423807318723	0.0356263720599635	0.129242375486589
MANI7324	-0.689420910335602	7.45248254123022	0.0356348897511746	0.129242375486589
MANI27445	-0.614164107976666	7.80390077030466	0.035677880655383	0.129327432671402
MANI12920	1.05565615295491	5.77633189212384	0.0357130823907977	0.129384177528566
MANI299	1.66107290418348	4.60506850933294	0.0358794424108616	0.129915770961429
MANI11779	1.71657292714392	4.82103549799825	0.0359138725992538	0.129969339931362
MANI3145	0.623676809085568	7.75452564947671	0.0360225893003741	0.1302915402072
MANI24312	0.802657713113445	6.36704322275846	0.0362534977847376	0.131055107502555
MANI12413	1.26123999127263	5.12794723943337	0.0362772681468691	0.131069452982602
MANI28774	0.714333277589096	6.88746617440988	0.0362972561276026	0.131070124554611
MANI23425	-0.835547147808738	6.30941755211096	0.0364587155793517	0.131581373184149
MANI111047	0.551624507201613	8.41908669647658	0.0365805583849081	0.13194916400529
MANI4280	1.18635730650565	5.73120732541177	0.0366978985867263	0.132300321756831
MANI13002	-1.32509206378643	5.01712909418502	0.0369708658219207	0.133169532994838
MANI28549	-1.08345568895026	5.84013531006529	0.036979241825731	0.133169532994838
MANI18554	-0.892767517121279	6.85021827557676	0.0370987737268295	0.13352734273947
MANI118290	-0.57925323753613	8.74854300274939	0.0371263616208506	0.133554014982832
MANI2349	0.641132912500286	7.42792966984711	0.0374215978129096	0.134542941837941
MANI15190	-0.738507408860476	6.81551740987087	0.0374726200472265	0.134629523731212
MANI13805	0.888600172378418	6.5440181114327	0.0374898922393596	0.134629523731212
MANI4063	-1.67600008896813	4.61844831748995	0.0375066991630693	0.134629523731212
MANI25172	-0.598154593707697	7.95373990379759	0.0378932602995977	0.135943354971836
MANI12736	0.987088764029688	5.67662014583686	0.0379477248346398	0.136065000368625
MANI11774	-0.683865359741678	7.19190896659683	0.0380434477978876	0.136334369774888
MANI7379	-1.00118096718521	6.11761500919411	0.0381399724762909	0.136584558759298
MANI17556	-0.580218121832972	8.32886065745298	0.0381684901130076	0.136584558759298
MANI25880	-0.769356971344645	6.94864135304855	0.0381751675033541	0.136584558759298
MANI5489	0.927446044349208	6.05599895050027	0.0382801612828326	0.136886216926563
MANI27982	-0.740539714834688	6.93266023975532	0.0383680365851587	0.137126368335403
MANI17059	-1.10088152135707	5.75400493301851	0.0384089790307406	0.13719861424958
MANI13229	0.529998174992721	9.64468394219976	0.0385152141259141	0.137503884735397
MANI3091	-1.40568333266841	4.9613016896501	0.0387527948883447	0.138277492919652
MANI3529	0.828921711923815	6.3908106098231	0.0389611357791647	0.138945990152096
MANI14160	1.53110386563545	4.91714336409381	0.0390839757551018	0.139241098339243
MANI13361	-1.27115021363457	5.2201023386687	0.0390859587119374	0.139241098339243
MANI13982	1.16517129214225	5.35881581223679	0.0391450888417809	0.139376731061726
MANI14940	1.37752737624578	5.20672321381934	0.0392318159682705	0.139588167512635
MANI3559	1.01276756223404	5.81333939768699	0.0392633309190702	0.139588167512635
MANI28960	1.48521401884547	4.94052470761353	0.0392677395238747	0.139588167512635
MANI11853	-0.536766069460867	8.90687613440691	0.0394568411284412	0.140185094701638
MANI8250	-0.81497395691355	8.08155627635009	0.0395425540874787	0.140414251880376
MANI15405	1.39478281131752	5.00659513482812	0.0395952119154766	0.140525848615839
MANI119346	-0.934863706054218	6.55942814652816	0.0396786069374387	0.140703433561097
MANI23983	0.836625622980271	6.32794332965663	0.0396877640819712	0.140703433561097
MANI1700	-1.39738013050377	5.12362807837415	0.0397349960215363	0.140795470378238
MANI18416	-0.812865595679486	6.82708366321706	0.0398037086353168	0.140963481785533
MANI3539	-1.3739378048224	4.8025567736906	0.0400261314100415	0.141675381712869
MANI12557	-0.670750272412414	7.40545286410511	0.0401138785385593	0.141910081264951
MANI26817	-0.695764855043775	6.93014409904858	0.0402462641680018	0.142302362461541
MANI4033	0.744456873761972	7.8252233905466	0.0404441057221294	0.142925539655512
MANI7661	1.43822413011316	4.6078706896872	0.0405713746393951	0.143298788013957
MANI19083	-1.09492064913257	5.34602496516472	0.0406530072194629	0.143402816221904
MANI3852	-1.14534105695633	5.52397143006092	0.0406647713841093	0.143402816221904
MANI1032	-0.698824390582089	6.98952546708459	0.0406658235456284	0.143402816221904
MANI12745	1.6876655960929	4.41275618416893	0.0408311493350154	0.143898728907039
MANI1454	0.977765784445851	6.05094837222638	0.0408590836076429	0.143898728907039
MANI1458	1.20103093028439	5.28734269879924	0.0408716740210353	0.143898728907039
MANI15588	1.16339408942321	5.93844347800269	0.0409104079416724	0.143958527467267
MANI110873	0.649327852219583	7.71345644146744	0.0411456568239159	0.144709406226089
MANI26708	-1.33744858203306	4.75363832535303	0.0412714572062392	0.145039055712378
MANI27599	-1.33746073513223	4.75363832535303	0.0412832121109112	0.145039055712378
MANI7352	-0.68967145754956	7.00926221874851	0.0414226258938111	0.145451196962396
MANI26493	0.541858159132715	8.70419403456015	0.0414444715925485	0.145451196962396
MANI16816	-1.08828742298896	5.52464310942699	0.0415033929323485	0.14558079375687
MANI2354	-0.953027648055905	5.90484867024298	0.0415977364206124	0.145790682106654
MANI27756	-0.921227263631638	5.84783593677983	0.0416249470656585	0.145790682106654
MANI24730	0.735387944153512	6.81187982804293	0.0416293079289282	0.145790682106654
MANI25124	0.612250450233898	7.59994232399032	0.0416922256712515	0.145933813705983
MANI510	0.548327274042696	8.4157139207887	0.0417637464849725	0.146049265963475
MANI19479	-1.29992494791356	5.14880676231129	0.0417772148327274	0.146049265963475
MANI26741	-0.849068798806576	6.1908834994434	0.0417914050060163	0.146049265963475
MANI1307	1.26332938433497	5.30134697017072	0.0418351733631496	0.14607003701918
MANI113647	0.642748321029819	7.23417851601693	0.0418599830449514	0.14607003701918
MANI15417	0.564839076726794	9.03677729616454	0.0418635534409101	0.14607003701918
MANI6567	0.757459658161519	6.8241092575373	0.0419868530968838	0.146423066727225
MANI28816	1.56086941950479	4.82957897675033	0.0420878598937015	0.146698022452033
MANI13115	0.75757790308515	6.561307207352	0.0422014316126719	0.147016460970671
MANI15812	-0.563806089372235	8.11864313541568	0.0423172953601034	0.147342544970292
MANI19856	1.22049755312243	5.64612088234211	0.0427283482693465	0.148555461779601
MANI113571	-0.816670902235187	6.28996009231987	0.0427323058330784	0.148555461779601
MANI1379	-0.884183524961434	6.19037181973633	0.0427329806962321	0.148555461779601
MANI19170	-1.23791181058345	5.05888069419566	0.0428865740058804	0.148932207435795
MANI21400	0.835658349589508	6.53794021221618	0.0429214034323637	0.148932207435795
MANI960	-0.943191167750343	5.84892546760631	0.0429295632637113	0.148932207435795
MANI10267	-0.741435007744067	7.22209663822698	0.0429313569704632	0.148932207435795
MANI17352	0.840904435105108	6.32933341819331	0.0429654630472921	0.148972446259836
MANI16650	0.659374482861442	7.64026726785772	0.0431463827896804	0.149469046071708
MANI5488	0.90677783387795	6.04184010873936	0.0431538520989626	0.149469046071708
MANI25725	-0.561835203306987	9.90854337157042	0.0434650087779906	0.150410242498653
MANI5475	0.573919405485097	7.93238855022966	0.043479875410124	0.150410242498653
MANI110154	-0.91643796339386	6.84046982220832	0.043504075855609	0.150410242498653
MANI23523	-1.34609854005712	4.91495881668331	0.0435164850256715	0.150410242498653
MANI3946	-0.622430099371908	7.60587862587581	0.0435396656645931	0.150411819955084
MANI16598	1.1578189959817	5.35505996191995	0.0436051101542836	0.150559324001671
MANI22687	1.01582441102484	5.56204587180294	0.0436944081322993	0.150653016015585
MANI114934	0.613122773833918	8.10235178795963	0.0437097580222047	0.150653016015585
MANI120211	0.853154652948504	6.21718367352882	0.0437173895978522	0.150653016015585
MANI110922	-1.35417403508832	4.90692274633915	0.043738299270727	0.150653016015585
MANI9841	-0.843262444792784	6.84124653697055	0.0437460487659697	0.150653016015585
MANI15995	0.95223350275218	6.35577135157846	0.0438576464016717	0.15095879434876
MANI22797	-1.38840580204131	4.79923824096562	0.044078308998259	0.151639463232576
MANI8382	-0.544924415865198	9.81843863435535	0.0443117046326965	0.152149765091531
MANI122398	-1.29770353450846	5.0031185294011	0.0443204168384041	0.152149765091531
MANI30370	-1.05427532897891	5.59615873910271	0.0443399282932779	0.152149765091531
MANI18294	0.966517294150739	5.82859712853316	0.0443608450395079	0.152149765091531
MANI16657	0.821479336226075	6.41786641386228	0.0443785994413427	0.152149765091531
MANI5604	-0.550944529877536	8.581122748494	0.04438238586305	0.152149765091531
MANI3244	-0.554632825377718	8.70820658812205	0.0443875504444397	0.152149765091531
MANI6681	0.993710756153094	5.72311027987045	0.0444206529883865	0.152168704190411
MANI118575	0.989472172956264	6.4855710411463	0.0444423289467361	0.152168704190411
MANI24122	-1.30185746432205	4.59158887871718	0.044462044705281	0.152168704190411
MANI26178	0.697203751529031	7.68810980793021	0.044678453205834	0.152830326495822
MANI341	0.769413336844985	7.42701739568227	0.0447978243783595	0.153096946458638
MANI18357	-0.976664356214454	6.07243133423718	0.0448137715356292	0.153096946458638
MANI9174	-0.983584764722338	6.26382836175035	0.0448419098409551	0.153096946458638
MANI3558	1.51444221592863	4.83752992740666	0.0448795759908143	0.153096946458638
MANI24622	0.887697217248881	6.15551139962626	0.0448848637509597	0.153096946458638
MANI16757	-0.740909096645104	6.91470396057093	0.0448951764732161	0.153096946458638
MANI3929	-0.717929787651649	7.91283188853614	0.0449311520128215	0.153140728719292
MANI111404	-0.625547797669491	7.5491156089737	0.0450015921373938	0.153301872546274
MANI16415	-1.2030738805374	4.9349027172347	0.0451701862584083	0.153771716979742
MANI10634	0.603830310286886	8.21228049259546	0.0451859781727751	0.153771716979742
MANI12716	-0.737422978988348	6.5116619847865	0.0453396504362801	0.154215388611376
MANI26884	0.655989128481596	7.32679166663903	0.0453647806227186	0.154221614248472
MANI4068	-1.19230735899769	5.15915503777066	0.0454860274108807	0.154554422706683
MANI11733	0.813241365823624	6.93965194241534	0.0455409323711516	0.154661586128606
MANI14027	1.42179414618612	4.90413969952222	0.0456858822270551	0.155000169952451
MANI26001	1.50088463349228	4.47637813254271	0.0457076239484868	0.155000169952451
MANI111613	-0.661918115984934	7.09656430405904	0.0457108825724707	0.155000169952451
MANI9782	-1.01144298292562	6.19079752042868	0.0457895119727898	0.155187291217561
MANI115167	0.852550132631936	6.26170572664188	0.0458797728261705	0.155413621461833
MANI27155	-0.655890237748063	7.36888454400904	0.046063834207544	0.155957298526718
MANI16319	0.84595497550329	6.47847707249961	0.0461914031845757	0.156309252391977
MANI14023	0.590931821658152	7.66772441678202	0.0462224570827025	0.156334411563826
MANI1834	0.880669361901485	6.15875728430694	0.0462787783210071	0.15644496103511
MANI2407	1.01339704759278	5.49050409844628	0.0464264887172044	0.156815331116705
MANI4733	-0.544256717387042	8.43781129850472	0.0464357227660889	0.156815331116705
MANI8169	0.637134172389474	7.45776927936923	0.0464833445925857	0.156896102936422
MANI14993	-1.34508944890963	4.87156806113495	0.0465526647262132	0.157037383084627
MANI15489	-0.603357867682454	8.13791413944158	0.046572651910428	0.157037383084627
MANI2198	0.93364831261384	6.11443293921328	0.0466176666079694	0.157109132015351
MANI22871	-1.00749327345989	5.48695074744252	0.0467481707688411	0.157408201280017
MANI3972	-1.28104301135362	4.71771540512532	0.0467539694389656	0.157408201280017
MANI28646	1.4610416610703	4.64435593008782	0.0468749451270039	0.157716339687567
MANI25431	1.20704939960973	4.89187207247083	0.0468992589277204	0.157716339687567
MANI18702	-0.623255345226776	9.47786405909804	0.0469169773145218	0.157716339687567
MANI20609	0.656561034010432	7.21931114579461	0.0472047781068041	0.158603262075602
MANI21698	1.12771935393452	5.3231230262532	0.0472293925064807	0.158605453577065
MANI8150	-0.652490234106664	7.09599156123402	0.0472710435210543	0.158664826098305
MANI16097	-1.43444958402167	4.68262346868442	0.0478287970667514	0.160455553869654
MANI3264	-1.11353240467562	5.48314020559153	0.0479031650487064	0.160569515119521
MANI4586	0.746503744192949	6.54713207626614	0.0479112845386092	0.160569515119521
MANI25289	0.658689802686168	7.07286175588425	0.0480601756588732	0.160986995286479
MANI20314	0.595963330491876	7.61549540921561	0.0481170703317386	0.161078382777168
MANI11364	-0.702286705818798	6.76706343286547	0.0481361294958814	0.161078382777168
MANI19764	0.805512094248045	6.37883047169118	0.0482617014031145	0.161416979073883
MANI1652	0.936322590303911	5.86965597358434	0.0484586824663359	0.161993949113473
MANI3282	-1.09058748659338	5.59736223531115	0.0485068552678874	0.162073132265597
MANI13099	1.06187838085053	5.56989287822462	0.0486344379411526	0.162417429229308
MANI16853	0.53193795506103	8.44409747226993	0.0487880452553351	0.162848245862362
MANI28323	0.775204591323564	6.94334810404872	0.0488389405322967	0.162935961382698
MANI10674	-0.885873269673686	6.72767927643114	0.0489077611030603	0.16308336057489
MANI13564	-0.852055759141637	7.31461476674722	0.0489408047118471	0.163111372803482
MANI109521	-1.03705369510633	5.58259097885474	0.049216945451302	0.163949150449002
MANI14621	-1.10654515895633	5.54564453968361	0.0494878523025704	0.164768659150258
MANI1658	0.699712290384571	6.69006686841599	0.0495736215807841	0.164971242455108
MANI13945	0.951705697258628	5.79931326477724	0.0497374949337433	0.165433406515803
MANI4992	0.878225830896942	6.01123777348155	0.0498216932563768	0.165630229866378
MANI1653	-0.631540282825462	7.17774065602556	0.0499164400454485	0.165861905954229
MANI109596	0.883020406974054	6.33358282683	0.0503148928995057	0.167101995033531
MANI573	1.48442600515725	4.653776089598	0.0503613003345138	0.167137821196061
MANI6990	1.32173969093326	4.82473968163955	0.0503761826992208	0.167137821196061
MANI27583	0.898581739175446	6.1255086064938	0.0504947888030189	0.167386026844579
MANI2418	0.484140908616243	9.26728148279337	0.0505210693478819	0.167386026844579
MANI24816	-0.56037468552884	7.9237968515446	0.0505268592892385	0.167386026844579
MANI16501	1.45038885786672	4.63838351919542	0.0505698409972177	0.167444611085835
[truncated: 4,620 more rows]
