# Supplementary material for: Comparative genome analysis of entomopathogenic fungi reveals a complex set of secreted proteins
Source: BMC Genomics. 2014 Sep 29;15:822. doi: 10.1186/1471-2164-15-822 (PMC4246632; doi:10.1186/1471-2164-15-822)
Supplement: Supplementary file 13 — Additional file 13: Description of the proteins identified as potentially responsible for the differential evolution of the secretome and their expression status based on RNA sequencing. (XLS 30 KB) [file 12864_2014_6687_MOESM13_ESM.xls]

## Sheet: Sheet1
Locus	Description	Expression (y or n)	Differential expression
			C48h x I48h	I48h x I144h
MANI12787	cell wall glucanosyltransferase Mwg1	n
MANI15787	prp 4 CRoW domain-containing protein	y
MANI16816	hypothetical protein	y
MANI17257	GPI-anchored cell wall beta-1,3-endoglucanase EglC	y
MANI24244	Mmc protein	y	X	X
MANI2999	hypothetical protein	y
MANI1192	CFEM domain protein, putative	y
MANI7455	hypothetical protein	y	X
MANI7578	hypothetical protein	y
MANI8079	aldose 1-epimerase [EC:5.1.3.3]	y
MANI8190	hypothetical protein	y
MANI8387	GPI anchored cell wall protein	n
MANI9142	aspergillopepsin, putative	y	X
MANI10753	aspartyl protease	y	X
MANI11448	hypothetical protein	y
MANI14528	candidate effector 14	y	X	X
MANI14557	hypothetical protein	y
MANI15433	acetyl esterase	y
MANI15928	endoglucanase, putative	y	X	X
MANI17164	putative glucoamylase GMY2 [EC:3.2.1.3]	y
MANI17550	hypothetical protein	y
MANI18860	chitinase 18-15	y
MANI19146	hypothetical protein	y		X
MANI19552	Ribonuclease Trv [EC:3.1.27.1]	y	X	X
MANI19565	BYS1 domain protein, putative	y	X	X
MANI19967	aspartic proteinase	y		X
MANI2801	putative chitinase [EC:3.2.1.14	n
MANI465	hypothetical protein	y	X	X
MANI22331	hypothetical protein	y
MANI24035	eliciting plant response-like protein	y	X
MANI25072	lipase	y
MANI3418	hypothetical protein	y	X	X
MANI115994	chitinase CHIT30 [EC:3.2.1.14]	y
MANI3423	Guanyl-specific ribonuclease F1	y	X	X
MANI121196	chitosanase	y
MANI3877	hypothetical protein	y	X
MANI3886	hypothetical protein	y	X
